# Supplementary material for: Adverse event profile differences among long-acting gonadotropin-releasing hormone analogs: A real-world, pharmacovigilance study
Source: PLoS One. 2025 Jul 11;20(7):e0327842. doi: 10.1371/journal.pone.0327842 (PMC12250665; doi:10.1371/journal.pone.0327842)
Supplement: S2 File — (XLSX) [file pone.0327842.s002.xlsx]

## Sheet: Table S2_population characteris
	Overall	buserelin	goserelin	histrelin	leuprolide	triptorelin	p	test	SMD
n (%)	52517 (100.0)	52 (0.1)	5138 (9.8)	501 (1.0)	43683 (83.2)	3143 (6.0)
Year received (%)							<0.001		1.001
2004	220 (0.4)	1 (1.9)	97 (1.9)	1 (0.2)	118 (0.3)	3 (0.1)
2005	234 (0.4)	2 (3.8)	107 (2.1)	6 (1.2)	108 (0.2)	11 (0.3)
2006	237 (0.5)	4 (7.7)	119 (2.3)	1 (0.2)	103 (0.2)	10 (0.3)
2007	317 (0.6)	3 (5.8)	155 (3.0)	3 (0.6)	134 (0.3)	22 (0.7)
2008	505 (1.0)	0 (0.0)	130 (2.5)	3 (0.6)	360 (0.8)	12 (0.4)
2009	940 (1.8)	0 (0.0)	135 (2.6)	10 (2.0)	789 (1.8)	6 (0.2)
2010	1366 (2.6)	0 (0.0)	103 (2.0)	13 (2.6)	1232 (2.8)	18 (0.6)
2011	1729 (3.3)	1 (1.9)	193 (3.8)	18 (3.6)	1483 (3.4)	34 (1.1)
2012	1260 (2.4)	2 (3.8)	233 (4.5)	10 (2.0)	974 (2.2)	41 (1.3)
2013	1105 (2.1)	4 (7.7)	144 (2.8)	175 (34.9)	755 (1.7)	27 (0.9)
2014	1394 (2.7)	1 (1.9)	174 (3.4)	19 (3.8)	1166 (2.7)	34 (1.1)
2015	2111 (4.0)	4 (7.7)	312 (6.1)	35 (7.0)	1716 (3.9)	44 (1.4)
2016	2720 (5.2)	2 (3.8)	237 (4.6)	27 (5.4)	2402 (5.5)	52 (1.7)
2017	2782 (5.3)	1 (1.9)	224 (4.4)	21 (4.2)	2349 (5.4)	187 (5.9)
2018	3131 (6.0)	3 (5.8)	398 (7.7)	33 (6.6)	2474 (5.7)	223 (7.1)
2019	4393 (8.4)	3 (5.8)	292 (5.7)	34 (6.8)	3407 (7.8)	657 (20.9)
2020	3933 (7.5)	0 (0.0)	262 (5.1)	17 (3.4)	3325 (7.6)	329 (10.5)
2021	7141 (13.6)	10 (19.2)	596 (11.6)	10 (2.0)	6046 (13.8)	479 (15.2)
2022	8792 (16.7)	6 (11.5)	627 (12.2)	40 (8.0)	7620 (17.4)	499 (15.9)
2023	8207 (15.6)	5 (9.6)	600 (11.7)	25 (5.0)	7122 (16.3)	455 (14.5)
Outcome (%)							NaN		0.693
Death	9410 (17.9)	2 (3.8)	1505 (29.3)	31 (6.2)	7622 (17.4)	250 (8.0)
Life-Threatening	559 (1.1)	2 (3.8)	120 (2.3)	2 (0.4)	373 (0.9)	62 (2.0)
Hospitalization - Initial or Prolonged	6672 (12.7)	23 (44.2)	988 (19.2)	25 (5.0)	5032 (11.5)	604 (19.2)
Disability	481 (0.9)	1 (1.9)	108 (2.1)	7 (1.4)	322 (0.7)	43 (1.4)
Congenital Anomaly	28 (0.1)	0 (0.0)	9 (0.2)	0 (0.0)	16 (0.0)	3 (0.1)
Required Intervention to Prevent Permanent Impairment	142 (0.3)	0 (0.0)	48 (0.9)	5 (1.0)	87 (0.2)	2 (0.1)
Other/Outcome Not Specified	35225 (67.1)	24 (46.2)	2360 (45.9)	431 (86.0)	30231 (69.2)	2179 (69.3)
Role code (%)							NaN		2.523
Primary Suspect Drug	47471 (90.4)	0 (0.0)	3599 (70.0)	494 (98.6)	40938 (93.7)	2440 (77.6)
Secondary Suspect Drug	5046 (9.6)	52 (100.0)	1539 (30.0)	7 (1.4)	2745 (6.3)	703 (22.4)
Indication (%)							<0.001		1.514
prostate cancer	28835 (54.9)	7 (13.5)	2023 (39.4)	52 (10.4)	26034 (59.6)	719 (22.9)
use for unknown indication	12234 (23.3)	15 (28.8)	1605 (31.2)	234 (46.7)	9096 (20.8)	1284 (40.9)
endometriosis	2947 (5.6)	1 (1.9)	119 (2.3)	0 (0.0)	2796 (6.4)	31 (1.0)
precocious puberty	1299 (2.5)	1 (1.9)	4 (0.1)	185 (36.9)	955 (2.2)	154 (4.9)
uterine leiomyoma	989 (1.9)	0 (0.0)	43 (0.8)	0 (0.0)	945 (2.2)	1 (0.0)
breast cancer	968 (1.8)	0 (0.0)	458 (8.9)	0 (0.0)	285 (0.7)	225 (7.2)
prostate cancer metastatic	826 (1.6)	2 (3.8)	81 (1.6)	2 (0.4)	663 (1.5)	78 (2.5)
bulbospinal muscular atrophy congenital	314 (0.6)	0 (0.0)	0 (0.0)	0 (0.0)	314 (0.7)	0 (0.0)
gender dysphoria	278 (0.5)	0 (0.0)	0 (0.0)	10 (2.0)	146 (0.3)	122 (3.9)
breast cancer metastatic	246 (0.5)	0 (0.0)	189 (3.7)	0 (0.0)	53 (0.1)	4 (0.1)
breast cancer female	177 (0.3)	0 (0.0)	98 (1.9)	0 (0.0)	69 (0.2)	10 (0.3)
hormone-refractory prostate cancer	159 (0.3)	1 (1.9)	9 (0.2)	0 (0.0)	144 (0.3)	5 (0.2)
in vitro fertilisation	159 (0.3)	12 (23.1)	1 (0.0)	0 (0.0)	66 (0.2)	80 (2.5)
neoplasm malignant	138 (0.3)	0 (0.0)	80 (1.6)	1 (0.2)	53 (0.1)	4 (0.1)
ovulation induction	103 (0.2)	7 (13.5)	0 (0.0)	0 (0.0)	56 (0.1)	40 (1.3)
prostate cancer stage iv	103 (0.2)	0 (0.0)	2 (0.0)	0 (0.0)	96 (0.2)	5 (0.2)
Gender (%)							<0.001		0.547
F	11907 (22.7)	30 (57.7)	1316 (25.6)	250 (49.9)	8847 (20.3)	1464 (46.6)
M	33236 (63.3)	18 (34.6)	2140 (41.7)	165 (32.9)	29619 (67.8)	1294 (41.2)
UNK	7374 (14.0)	4 (7.7)	1682 (32.7)	86 (17.2)	5217 (11.9)	385 (12.2)
Reporter country (%)							<0.001		2.081
Argentina	129 (0.2)	0 (0.0)	7 (0.1)	0 (0.0)	117 (0.3)	5 (0.2)
Australia	3309 (6.3)	0 (0.0)	543 (10.6)	0 (0.0)	2752 (6.3)	14 (0.4)
Austria	119 (0.2)	0 (0.0)	61 (1.2)	0 (0.0)	49 (0.1)	9 (0.3)
Belgium	90 (0.2)	3 (5.8)	25 (0.5)	0 (0.0)	52 (0.1)	10 (0.3)
Brazil	540 (1.0)	0 (0.0)	141 (2.7)	0 (0.0)	391 (0.9)	8 (0.3)
Bulgaria	111 (0.2)	0 (0.0)	18 (0.4)	0 (0.0)	93 (0.2)	0 (0.0)
Canada	11852 (22.6)	6 (11.5)	561 (10.9)	0 (0.0)	11222 (25.7)	63 (2.0)
China	376 (0.7)	1 (1.9)	250 (4.9)	1 (0.2)	98 (0.2)	26 (0.8)
Colombia	474 (0.9)	0 (0.0)	86 (1.7)	0 (0.0)	363 (0.8)	25 (0.8)
Country Not Specified	3455 (6.6)	2 (3.8)	175 (3.4)	6 (1.2)	3161 (7.2)	111 (3.5)
Dominican Republic	62 (0.1)	0 (0.0)	0 (0.0)	0 (0.0)	62 (0.1)	0 (0.0)
Finland	74 (0.1)	0 (0.0)	9 (0.2)	2 (0.4)	61 (0.1)	2 (0.1)
France	1399 (2.7)	4 (7.7)	129 (2.5)	0 (0.0)	840 (1.9)	426 (13.6)
Germany	712 (1.4)	10 (19.2)	119 (2.3)	4 (0.8)	449 (1.0)	130 (4.1)
Great Britain	808 (1.5)	3 (5.8)	502 (9.8)	0 (0.0)	213 (0.5)	90 (2.9)
Guatemala	62 (0.1)	0 (0.0)	0 (0.0)	0 (0.0)	62 (0.1)	0 (0.0)
India	69 (0.1)	0 (0.0)	9 (0.2)	0 (0.0)	48 (0.1)	12 (0.4)
Italy	404 (0.8)	2 (3.8)	13 (0.3)	0 (0.0)	226 (0.5)	163 (5.2)
Japan	2024 (3.9)	5 (9.6)	433 (8.4)	0 (0.0)	1586 (3.6)	0 (0.0)
Netherlands	4775 (9.1)	2 (3.8)	698 (13.6)	1 (0.2)	3899 (8.9)	175 (5.6)
Other	905 (1.7)	10 (19.2)	264 (5.1)	5 (1.0)	537 (1.2)	89 (2.8)
Panama	52 (0.1)	0 (0.0)	0 (0.0)	0 (0.0)	52 (0.1)	0 (0.0)
Poland	184 (0.4)	0 (0.0)	52 (1.0)	0 (0.0)	115 (0.3)	17 (0.5)
Portugal	83 (0.2)	0 (0.0)	34 (0.7)	0 (0.0)	39 (0.1)	10 (0.3)
Romania	74 (0.1)	0 (0.0)	31 (0.6)	0 (0.0)	42 (0.1)	1 (0.0)
South Korea	62 (0.1)	0 (0.0)	9 (0.2)	0 (0.0)	49 (0.1)	4 (0.1)
Spain	293 (0.6)	0 (0.0)	53 (1.0)	1 (0.2)	194 (0.4)	45 (1.4)
Sweden	67 (0.1)	2 (3.8)	5 (0.1)	5 (1.0)	43 (0.1)	12 (0.4)
Switzerland	113 (0.2)	0 (0.0)	20 (0.4)	0 (0.0)	49 (0.1)	44 (1.4)
Taiwan, Province of China	164 (0.3)	1 (1.9)	18 (0.4)	0 (0.0)	39 (0.1)	106 (3.4)
Turkey	589 (1.1)	0 (0.0)	12 (0.2)	0 (0.0)	575 (1.3)	2 (0.1)
United States of America	19087 (36.3)	1 (1.9)	861 (16.8)	476 (95.0)	16205 (37.1)	1544 (49.1)
Age in report (mean (SD))	63.37 (22.50)	48.90 (25.46)	62.69 (18.53)	20.98 (25.52)	65.47 (21.08)	44.62 (29.21)	<0.001		0.891

## Sheet: Indication (%)-Sort 
Indication (%)	Overall	buserelin	goserelin	histrelin	leuprolide	triptorelin	n
prostate cancer	28835 (54.9)	7 (13.5)	2023 (39.4)	52 (10.4)	26034 (59.6)	719 (22.9)	28835
use for unknown indication	12234 (23.3)	15 (28.8)	1605 (31.2)	234 (46.7)	9096 (20.8)	1284 (40.9)	12234
endometriosis	2947 (5.6)	1 (1.9)	119 (2.3)	0 (0.0)	2796 (6.4)	31 (1.0)	2947
precocious puberty	1299 (2.5)	1 (1.9)	4 (0.1)	185 (36.9)	955 (2.2)	154 (4.9)	1299
uterine leiomyoma	989 (1.9)	0 (0.0)	43 (0.8)	0 (0.0)	945 (2.2)	1 (0.0)	989
breast cancer	968 (1.8)	0 (0.0)	458 (8.9)	0 (0.0)	285 (0.7)	225 (7.2)	968
prostate cancer metastatic	826 (1.6)	2 (3.8)	81 (1.6)	2 (0.4)	663 (1.5)	78 (2.5)	826
bulbospinal muscular atrophy congenital	314 (0.6)	0 (0.0)	0 (0.0)	0 (0.0)	314 (0.7)	0 (0.0)	314
gender dysphoria	278 (0.5)	0 (0.0)	0 (0.0)	10 (2.0)	146 (0.3)	122 (3.9)	278
breast cancer metastatic	246 (0.5)	0 (0.0)	189 (3.7)	0 (0.0)	53 (0.1)	4 (0.1)	246
breast cancer female	177 (0.3)	0 (0.0)	98 (1.9)	0 (0.0)	69 (0.2)	10 (0.3)	177
hormone-refractory prostate cancer	159 (0.3)	1 (1.9)	9 (0.2)	0 (0.0)	144 (0.3)	5 (0.2)	159
in vitro fertilisation	159 (0.3)	12 (23.1)	1 (0.0)	0 (0.0)	66 (0.2)	80 (2.5)	159
neoplasm malignant	138 (0.3)	0 (0.0)	80 (1.6)	1 (0.2)	53 (0.1)	4 (0.1)	138
ovulation induction	103 (0.2)	7 (13.5)	0 (0.0)	0 (0.0)	56 (0.1)	40 (1.3)	103
prostate cancer stage iv	103 (0.2)	0 (0.0)	2 (0.0)	0 (0.0)	96 (0.2)	5 (0.2)	103
prostate cancer stage ii	91 (0.2)	0 (0.0)	2 (0.0)	0 (0.0)	89 (0.2)	0 (0.0)	91
menorrhagia	81 (0.2)	0 (0.0)	4 (0.1)	0 (0.0)	76 (0.2)	1 (0.0)	81
trans-sexualism	74 (0.1)	0 (0.0)	0 (0.0)	1 (0.2)	23 (0.1)	50 (1.6)	74
hormone-dependent prostate cancer	67 (0.1)	0 (0.0)	1 (0.0)	0 (0.0)	65 (0.1)	1 (0.0)	67
antiandrogen therapy	63 (0.1)	0 (0.0)	9 (0.2)	0 (0.0)	43 (0.1)	11 (0.3)	63
hormone therapy	60 (0.1)	0 (0.0)	8 (0.2)	0 (0.0)	46 (0.1)	6 (0.2)	60
hormone suppression therapy	57 (0.1)	0 (0.0)	31 (0.6)	0 (0.0)	25 (0.1)	1 (0.0)	57
assisted reproductive technology	55 (0.1)	0 (0.0)	0 (0.0)	0 (0.0)	13 (0.0)	42 (1.3)	55
maternal exposure timing unspecified	49 (0.1)	0 (0.0)	0 (0.0)	0 (0.0)	49 (0.1)	0 (0.0)	49
neoplasm prostate	49 (0.1)	0 (0.0)	0 (0.0)	0 (0.0)	46 (0.1)	3 (0.1)	49
adenomyosis	48 (0.1)	0 (0.0)	9 (0.2)	0 (0.0)	39 (0.1)	0 (0.0)	48
prostate cancer stage iii	48 (0.1)	0 (0.0)	3 (0.1)	0 (0.0)	45 (0.1)	0 (0.0)	48
invasive ductal breast carcinoma	45 (0.1)	0 (0.0)	21 (0.4)	0 (0.0)	21 (0.0)	3 (0.1)	45
pelvic pain	45 (0.1)	0 (0.0)	0 (0.0)	0 (0.0)	45 (0.1)	0 (0.0)	45
infertility	42 (0.1)	0 (0.0)	1 (0.0)	0 (0.0)	39 (0.1)	2 (0.1)	42
prostatic specific antigen increased	40 (0.1)	0 (0.0)	8 (0.2)	0 (0.0)	32 (0.1)	0 (0.0)	40
transgender hormonal therapy	36 (0.1)	0 (0.0)	0 (0.0)	4 (0.8)	18 (0.0)	14 (0.4)	36
off label use	34 (0.1)	0 (0.0)	0 (0.0)	0 (0.0)	29 (0.1)	5 (0.2)	34
occupational exposure to product	33 (0.1)	0 (0.0)	0 (0.0)	0 (0.0)	30 (0.1)	3 (0.1)	33
her2 positive breast cancer	32 (0.1)	0 (0.0)	21 (0.4)	0 (0.0)	8 (0.0)	3 (0.1)	32
salivary gland cancer	32 (0.1)	0 (0.0)	8 (0.2)	0 (0.0)	15 (0.0)	9 (0.3)	32
hyperpituitarism	30 (0.1)	0 (0.0)	0 (0.0)	0 (0.0)	21 (0.0)	9 (0.3)	30
leiomyoma	27 (0.1)	0 (0.0)	9 (0.2)	0 (0.0)	16 (0.0)	2 (0.1)	27
ovarian granulosa cell tumour	27 (0.1)	0 (0.0)	0 (0.0)	0 (0.0)	27 (0.1)	0 (0.0)	27
prophylaxis	27 (0.1)	0 (0.0)	7 (0.1)	0 (0.0)	15 (0.0)	5 (0.2)	27
her2 negative breast cancer	26 (0.0)	0 (0.0)	26 (0.5)	0 (0.0)	0 (0.0)	0 (0.0)	26
assisted fertilisation	25 (0.0)	2 (3.8)	1 (0.0)	0 (0.0)	12 (0.0)	10 (0.3)	25
endocrine disorder	25 (0.0)	0 (0.0)	2 (0.0)	0 (0.0)	10 (0.0)	13 (0.4)	25
ovarian cyst	23 (0.0)	0 (0.0)	1 (0.0)	0 (0.0)	22 (0.1)	0 (0.0)	23
prostate cancer recurrent	23 (0.0)	0 (0.0)	0 (0.0)	0 (0.0)	16 (0.0)	7 (0.2)	23
infertility female	22 (0.0)	1 (1.9)	1 (0.0)	0 (0.0)	18 (0.0)	2 (0.1)	22
metastases to bone	21 (0.0)	0 (0.0)	9 (0.2)	0 (0.0)	12 (0.0)	0 (0.0)	21
prostatic disorder	21 (0.0)	1 (1.9)	2 (0.0)	0 (0.0)	17 (0.0)	1 (0.0)	21
controlled ovarian stimulation	20 (0.0)	0 (0.0)	0 (0.0)	0 (0.0)	6 (0.0)	14 (0.4)	20
menstrual cycle management	20 (0.0)	0 (0.0)	0 (0.0)	0 (0.0)	18 (0.0)	2 (0.1)	20
haemorrhage	19 (0.0)	0 (0.0)	2 (0.0)	0 (0.0)	17 (0.0)	0 (0.0)	19
artificial menopause	18 (0.0)	0 (0.0)	0 (0.0)	0 (0.0)	18 (0.0)	0 (0.0)	18
puberty	18 (0.0)	0 (0.0)	0 (0.0)	1 (0.2)	5 (0.0)	12 (0.4)	18
breast cancer stage iv	17 (0.0)	0 (0.0)	11 (0.2)	0 (0.0)	6 (0.0)	0 (0.0)	17
chemotherapy	16 (0.0)	0 (0.0)	9 (0.2)	0 (0.0)	7 (0.0)	0 (0.0)	16
dysmenorrhoea	16 (0.0)	0 (0.0)	0 (0.0)	0 (0.0)	16 (0.0)	0 (0.0)	16
child abuse	15 (0.0)	0 (0.0)	0 (0.0)	0 (0.0)	15 (0.0)	0 (0.0)	15
heavy menstrual bleeding	15 (0.0)	0 (0.0)	0 (0.0)	0 (0.0)	12 (0.0)	3 (0.1)	15
menopause	15 (0.0)	0 (0.0)	6 (0.1)	0 (0.0)	9 (0.0)	0 (0.0)	15
menstrual disorder	15 (0.0)	0 (0.0)	1 (0.0)	0 (0.0)	14 (0.0)	0 (0.0)	15
vaginal haemorrhage	15 (0.0)	0 (0.0)	1 (0.0)	0 (0.0)	14 (0.0)	0 (0.0)	15
oestrogen receptor positive breast cancer	14 (0.0)	0 (0.0)	12 (0.2)	0 (0.0)	2 (0.0)	0 (0.0)	14
breast cancer stage iii	13 (0.0)	0 (0.0)	8 (0.2)	0 (0.0)	5 (0.0)	0 (0.0)	13
uterine haemorrhage	13 (0.0)	0 (0.0)	3 (0.1)	0 (0.0)	10 (0.0)	0 (0.0)	13
drug exposure during pregnancy	12 (0.0)	0 (0.0)	0 (0.0)	0 (0.0)	12 (0.0)	0 (0.0)	12
invasive lobular breast carcinoma	12 (0.0)	0 (0.0)	9 (0.2)	0 (0.0)	3 (0.0)	0 (0.0)	12
premenstrual dysphoric disorder	12 (0.0)	0 (0.0)	0 (0.0)	0 (0.0)	12 (0.0)	0 (0.0)	12
ill-defined disorder	11 (0.0)	0 (0.0)	4 (0.1)	0 (0.0)	7 (0.0)	0 (0.0)	11
neoplasm	11 (0.0)	0 (0.0)	6 (0.1)	0 (0.0)	5 (0.0)	0 (0.0)	11
polycystic ovaries	11 (0.0)	0 (0.0)	1 (0.0)	0 (0.0)	10 (0.0)	0 (0.0)	11
aphthous ulcer	10 (0.0)	0 (0.0)	10 (0.2)	0 (0.0)	0 (0.0)	0 (0.0)	10
breast neoplasm	10 (0.0)	0 (0.0)	9 (0.2)	0 (0.0)	1 (0.0)	0 (0.0)	10
delayed puberty	10 (0.0)	0 (0.0)	0 (0.0)	0 (0.0)	7 (0.0)	3 (0.1)	10
management of reproduction	10 (0.0)	0 (0.0)	0 (0.0)	0 (0.0)	2 (0.0)	8 (0.3)	10
metastatic neoplasm	10 (0.0)	0 (0.0)	4 (0.1)	0 (0.0)	5 (0.0)	1 (0.0)	10
premenstrual syndrome	10 (0.0)	0 (0.0)	1 (0.0)	0 (0.0)	9 (0.0)	0 (0.0)	10
uterine enlargement	10 (0.0)	0 (0.0)	0 (0.0)	0 (0.0)	10 (0.0)	0 (0.0)	10
breast cancer male	9 (0.0)	0 (0.0)	8 (0.2)	0 (0.0)	1 (0.0)	0 (0.0)	9
extramammary paget's disease	9 (0.0)	0 (0.0)	0 (0.0)	0 (0.0)	9 (0.0)	0 (0.0)	9
her-2 positive breast cancer	9 (0.0)	0 (0.0)	6 (0.1)	0 (0.0)	2 (0.0)	1 (0.0)	9
hormone receptor positive her2 negative breast cancer	9 (0.0)	0 (0.0)	6 (0.1)	0 (0.0)	3 (0.0)	0 (0.0)	9
hormone replacement therapy	9 (0.0)	0 (0.0)	1 (0.0)	2 (0.4)	6 (0.0)	0 (0.0)	9
hyperadrenocorticism	9 (0.0)	0 (0.0)	0 (0.0)	0 (0.0)	1 (0.0)	8 (0.3)	9
paraphilia	9 (0.0)	0 (0.0)	0 (0.0)	0 (0.0)	3 (0.0)	6 (0.2)	9
abdominal pain	8 (0.0)	0 (0.0)	1 (0.0)	0 (0.0)	7 (0.0)	0 (0.0)	8
angiomyxoma	8 (0.0)	0 (0.0)	1 (0.0)	0 (0.0)	3 (0.0)	4 (0.1)	8
breast cancer stage ii	8 (0.0)	0 (0.0)	5 (0.1)	0 (0.0)	3 (0.0)	0 (0.0)	8
hypopituitarism	8 (0.0)	0 (0.0)	0 (0.0)	0 (0.0)	3 (0.0)	5 (0.2)	8
invasive breast carcinoma	8 (0.0)	0 (0.0)	3 (0.1)	0 (0.0)	4 (0.0)	1 (0.0)	8
lymphangioleiomyomatosis	8 (0.0)	0 (0.0)	0 (0.0)	0 (0.0)	5 (0.0)	3 (0.1)	8
ovarian cancer	8 (0.0)	0 (0.0)	4 (0.1)	0 (0.0)	4 (0.0)	0 (0.0)	8
ovarian cancer metastatic	8 (0.0)	0 (0.0)	0 (0.0)	0 (0.0)	8 (0.0)	0 (0.0)	8
ovarian disorder	8 (0.0)	0 (0.0)	0 (0.0)	0 (0.0)	5 (0.0)	3 (0.1)	8
pituitary gonadotropin hyperfunction	8 (0.0)	0 (0.0)	0 (0.0)	1 (0.2)	6 (0.0)	1 (0.0)	8
anaemia	7 (0.0)	0 (0.0)	1 (0.0)	0 (0.0)	6 (0.0)	0 (0.0)	7
androgen therapy	7 (0.0)	0 (0.0)	3 (0.1)	0 (0.0)	4 (0.0)	0 (0.0)	7
body height below normal	7 (0.0)	0 (0.0)	0 (0.0)	0 (0.0)	3 (0.0)	4 (0.1)	7
bone cancer	7 (0.0)	0 (0.0)	0 (0.0)	0 (0.0)	7 (0.0)	0 (0.0)	7
endometriosis uterine leiomyoma	7 (0.0)	0 (0.0)	0 (0.0)	0 (0.0)	7 (0.0)	0 (0.0)	7
metastasis	7 (0.0)	0 (0.0)	3 (0.1)	0 (0.0)	4 (0.0)	0 (0.0)	7
prostate cancer stage i	7 (0.0)	0 (0.0)	0 (0.0)	0 (0.0)	7 (0.0)	0 (0.0)	7
prostatomegaly	7 (0.0)	0 (0.0)	0 (0.0)	0 (0.0)	7 (0.0)	0 (0.0)	7
rectal cancer	7 (0.0)	0 (0.0)	0 (0.0)	0 (0.0)	1 (0.0)	6 (0.2)	7
reproductive tract disorder	7 (0.0)	0 (0.0)	0 (0.0)	0 (0.0)	7 (0.0)	0 (0.0)	7
unevaluable event	7 (0.0)	0 (0.0)	0 (0.0)	0 (0.0)	3 (0.0)	4 (0.1)	7
adenocarcinoma	6 (0.0)	0 (0.0)	1 (0.0)	0 (0.0)	5 (0.0)	0 (0.0)	6
benign prostatic hyperplasia	6 (0.0)	0 (0.0)	1 (0.0)	0 (0.0)	5 (0.0)	0 (0.0)	6
cancer hormonal therapy	6 (0.0)	0 (0.0)	3 (0.1)	0 (0.0)	3 (0.0)	0 (0.0)	6
endometrial stromal sarcoma	6 (0.0)	0 (0.0)	0 (0.0)	0 (0.0)	6 (0.0)	0 (0.0)	6
foetal exposure during pregnancy	6 (0.0)	0 (0.0)	0 (0.0)	0 (0.0)	3 (0.0)	3 (0.1)	6
foetal exposure timing unspecified	6 (0.0)	0 (0.0)	0 (0.0)	0 (0.0)	6 (0.0)	0 (0.0)	6
gender reassignment therapy	6 (0.0)	0 (0.0)	0 (0.0)	0 (0.0)	5 (0.0)	1 (0.0)	6
hormone level abnormal	6 (0.0)	0 (0.0)	1 (0.0)	0 (0.0)	5 (0.0)	0 (0.0)	6
hormone receptor positive breast cancer	6 (0.0)	0 (0.0)	4 (0.1)	0 (0.0)	2 (0.0)	0 (0.0)	6
hypothalamo-pituitary disorder	6 (0.0)	1 (1.9)	0 (0.0)	0 (0.0)	5 (0.0)	0 (0.0)	6
oncologic complication	6 (0.0)	0 (0.0)	6 (0.1)	0 (0.0)	0 (0.0)	0 (0.0)	6
paedophilia	6 (0.0)	0 (0.0)	0 (0.0)	0 (0.0)	1 (0.0)	5 (0.2)	6
pain	6 (0.0)	0 (0.0)	1 (0.0)	0 (0.0)	5 (0.0)	0 (0.0)	6
accidental exposure to product	5 (0.0)	0 (0.0)	0 (0.0)	0 (0.0)	3 (0.0)	2 (0.1)	5
adrenogenital syndrome	5 (0.0)	0 (0.0)	0 (0.0)	1 (0.2)	1 (0.0)	3 (0.1)	5
autoimmune dermatitis	5 (0.0)	0 (0.0)	0 (0.0)	0 (0.0)	5 (0.0)	0 (0.0)	5
bladder cancer	5 (0.0)	0 (0.0)	0 (0.0)	0 (0.0)	4 (0.0)	1 (0.0)	5
blood testosterone decreased	5 (0.0)	0 (0.0)	2 (0.0)	0 (0.0)	2 (0.0)	1 (0.0)	5
dysfunctional uterine bleeding	5 (0.0)	0 (0.0)	0 (0.0)	0 (0.0)	5 (0.0)	0 (0.0)	5
gender identity disorder	5 (0.0)	0 (0.0)	0 (0.0)	1 (0.2)	4 (0.0)	0 (0.0)	5
lung neoplasm malignant	5 (0.0)	0 (0.0)	2 (0.0)	0 (0.0)	3 (0.0)	0 (0.0)	5
metrorrhagia	5 (0.0)	0 (0.0)	2 (0.0)	0 (0.0)	3 (0.0)	0 (0.0)	5
prostatic intraepithelial neoplasia	5 (0.0)	0 (0.0)	0 (0.0)	0 (0.0)	5 (0.0)	0 (0.0)	5
scrotal cancer	5 (0.0)	0 (0.0)	0 (0.0)	0 (0.0)	5 (0.0)	0 (0.0)	5
sexual dysfunction	5 (0.0)	0 (0.0)	1 (0.0)	0 (0.0)	1 (0.0)	3 (0.1)	5
spinal muscular atrophy	5 (0.0)	0 (0.0)	0 (0.0)	0 (0.0)	5 (0.0)	0 (0.0)	5
therapeutic ovarian suppression	5 (0.0)	0 (0.0)	2 (0.0)	0 (0.0)	3 (0.0)	0 (0.0)	5
uterine disorder	5 (0.0)	0 (0.0)	1 (0.0)	0 (0.0)	4 (0.0)	0 (0.0)	5
acromegaly	4 (0.0)	0 (0.0)	0 (0.0)	0 (0.0)	0 (0.0)	4 (0.1)	4
acute myeloid leukaemia	4 (0.0)	0 (0.0)	0 (0.0)	0 (0.0)	4 (0.0)	0 (0.0)	4
adenomyosis endometriosis	4 (0.0)	0 (0.0)	0 (0.0)	0 (0.0)	4 (0.0)	0 (0.0)	4
adrenocortical steroid therapy	4 (0.0)	0 (0.0)	0 (0.0)	0 (0.0)	0 (0.0)	4 (0.1)	4
anaemia uterine leiomyoma	4 (0.0)	0 (0.0)	0 (0.0)	0 (0.0)	4 (0.0)	0 (0.0)	4
breast cancer recurrent	4 (0.0)	0 (0.0)	2 (0.0)	0 (0.0)	2 (0.0)	0 (0.0)	4
cyst	4 (0.0)	0 (0.0)	1 (0.0)	0 (0.0)	3 (0.0)	0 (0.0)	4
endometrial hyperplasia	4 (0.0)	0 (0.0)	1 (0.0)	0 (0.0)	3 (0.0)	0 (0.0)	4
fibroma	4 (0.0)	0 (0.0)	0 (0.0)	0 (0.0)	3 (0.0)	1 (0.0)	4
growth retardation	4 (0.0)	0 (0.0)	0 (0.0)	0 (0.0)	3 (0.0)	1 (0.0)	4
intravenous leiomyomatosis	4 (0.0)	0 (0.0)	0 (0.0)	0 (0.0)	4 (0.0)	0 (0.0)	4
oocyte harvest	4 (0.0)	0 (0.0)	0 (0.0)	0 (0.0)	4 (0.0)	0 (0.0)	4
ovarian failure	4 (0.0)	0 (0.0)	1 (0.0)	0 (0.0)	1 (0.0)	2 (0.1)	4
ovulation disorder	4 (0.0)	0 (0.0)	0 (0.0)	0 (0.0)	4 (0.0)	0 (0.0)	4
pancreatic carcinoma	4 (0.0)	0 (0.0)	1 (0.0)	0 (0.0)	2 (0.0)	1 (0.0)	4
pelvic pain perineal pain	4 (0.0)	0 (0.0)	1 (0.0)	0 (0.0)	3 (0.0)	0 (0.0)	4
preoperative care	4 (0.0)	0 (0.0)	1 (0.0)	0 (0.0)	3 (0.0)	0 (0.0)	4
priapism	4 (0.0)	0 (0.0)	2 (0.0)	0 (0.0)	2 (0.0)	0 (0.0)	4
product use in unapproved indication	4 (0.0)	0 (0.0)	1 (0.0)	0 (0.0)	3 (0.0)	0 (0.0)	4
prostatic adenoma	4 (0.0)	0 (0.0)	0 (0.0)	0 (0.0)	2 (0.0)	2 (0.1)	4
prostatic specific antigen	4 (0.0)	0 (0.0)	0 (0.0)	0 (0.0)	4 (0.0)	0 (0.0)	4
prostatic specific antigen abnormal	4 (0.0)	0 (0.0)	1 (0.0)	0 (0.0)	3 (0.0)	0 (0.0)	4
pubertal disorder	4 (0.0)	0 (0.0)	0 (0.0)	0 (0.0)	4 (0.0)	0 (0.0)	4
sexual abuse	4 (0.0)	0 (0.0)	0 (0.0)	0 (0.0)	2 (0.0)	2 (0.1)	4
short stature	4 (0.0)	0 (0.0)	0 (0.0)	0 (0.0)	2 (0.0)	2 (0.1)	4
abdominal pain lower	3 (0.0)	0 (0.0)	0 (0.0)	0 (0.0)	3 (0.0)	0 (0.0)	3
abnormal uterine bleeding	3 (0.0)	0 (0.0)	0 (0.0)	0 (0.0)	3 (0.0)	0 (0.0)	3
adverse drug reaction	3 (0.0)	0 (0.0)	1 (0.0)	0 (0.0)	0 (0.0)	2 (0.1)	3
antioestrogen therapy	3 (0.0)	0 (0.0)	0 (0.0)	0 (0.0)	3 (0.0)	0 (0.0)	3
breast cancer stage i	3 (0.0)	0 (0.0)	1 (0.0)	0 (0.0)	2 (0.0)	0 (0.0)	3
breast mass	3 (0.0)	0 (0.0)	0 (0.0)	0 (0.0)	0 (0.0)	3 (0.1)	3
desmoid tumour	3 (0.0)	0 (0.0)	3 (0.1)	0 (0.0)	0 (0.0)	0 (0.0)	3
developmental delay	3 (0.0)	0 (0.0)	0 (0.0)	0 (0.0)	0 (0.0)	3 (0.1)	3
endometrial cancer	3 (0.0)	0 (0.0)	1 (0.0)	0 (0.0)	2 (0.0)	0 (0.0)	3
endometrial disorder	3 (0.0)	0 (0.0)	1 (0.0)	0 (0.0)	2 (0.0)	0 (0.0)	3
endometriosis ovarian cyst	3 (0.0)	0 (0.0)	1 (0.0)	0 (0.0)	2 (0.0)	0 (0.0)	3
haemorrhagic ovarian cyst	3 (0.0)	0 (0.0)	0 (0.0)	0 (0.0)	3 (0.0)	0 (0.0)	3
hodgkin's disease	3 (0.0)	0 (0.0)	1 (0.0)	0 (0.0)	2 (0.0)	0 (0.0)	3
hypersexuality	3 (0.0)	0 (0.0)	0 (0.0)	0 (0.0)	3 (0.0)	0 (0.0)	3
hysterectomy	3 (0.0)	0 (0.0)	0 (0.0)	0 (0.0)	1 (0.0)	2 (0.1)	3
intraductal proliferative breast lesion	3 (0.0)	0 (0.0)	1 (0.0)	0 (0.0)	2 (0.0)	0 (0.0)	3
libido disorder	3 (0.0)	0 (0.0)	1 (0.0)	0 (0.0)	1 (0.0)	1 (0.0)	3
maternal exposure during pregnancy	3 (0.0)	0 (0.0)	0 (0.0)	0 (0.0)	3 (0.0)	0 (0.0)	3
menorrhagia uterine leiomyoma	3 (0.0)	0 (0.0)	0 (0.0)	0 (0.0)	3 (0.0)	0 (0.0)	3
metastatic salivary gland cancer	3 (0.0)	0 (0.0)	0 (0.0)	0 (0.0)	2 (0.0)	1 (0.0)	3
migraine	3 (0.0)	0 (0.0)	0 (0.0)	0 (0.0)	3 (0.0)	0 (0.0)	3
myelosuppression	3 (0.0)	0 (0.0)	0 (0.0)	0 (0.0)	3 (0.0)	0 (0.0)	3
neoplasm prophylaxis	3 (0.0)	0 (0.0)	0 (0.0)	0 (0.0)	3 (0.0)	0 (0.0)	3
ovarian low malignant potential tumour	3 (0.0)	0 (0.0)	0 (0.0)	0 (0.0)	3 (0.0)	0 (0.0)	3
perivascular epithelioid cell tumour	3 (0.0)	0 (0.0)	0 (0.0)	0 (0.0)	0 (0.0)	3 (0.1)	3
prophylactic chemotherapy	3 (0.0)	0 (0.0)	1 (0.0)	0 (0.0)	1 (0.0)	1 (0.0)	3
rhabdomyoma	3 (0.0)	0 (0.0)	3 (0.1)	0 (0.0)	0 (0.0)	0 (0.0)	3
rheumatoid arthritis	3 (0.0)	0 (0.0)	0 (0.0)	0 (0.0)	3 (0.0)	0 (0.0)	3
tubular breast carcinoma	3 (0.0)	0 (0.0)	3 (0.1)	0 (0.0)	0 (0.0)	0 (0.0)	3
uterine polyp	3 (0.0)	0 (0.0)	0 (0.0)	0 (0.0)	3 (0.0)	0 (0.0)	3
adnexa uteri pain	2 (0.0)	0 (0.0)	1 (0.0)	0 (0.0)	1 (0.0)	0 (0.0)	2
adrenocortical insufficiency acute	2 (0.0)	0 (0.0)	0 (0.0)	0 (0.0)	0 (0.0)	2 (0.1)	2
aggression	2 (0.0)	0 (0.0)	0 (0.0)	0 (0.0)	2 (0.0)	0 (0.0)	2
amenorrhoea	2 (0.0)	0 (0.0)	0 (0.0)	0 (0.0)	1 (0.0)	1 (0.0)	2
androgen replacement therapy	2 (0.0)	0 (0.0)	0 (0.0)	0 (0.0)	0 (0.0)	2 (0.1)	2
blood growth hormone	2 (0.0)	0 (0.0)	0 (0.0)	0 (0.0)	2 (0.0)	0 (0.0)	2
blood growth hormone abnormal	2 (0.0)	0 (0.0)	0 (0.0)	0 (0.0)	2 (0.0)	0 (0.0)	2
bone cancer metastatic	2 (0.0)	0 (0.0)	1 (0.0)	0 (0.0)	1 (0.0)	0 (0.0)	2
bone cancer prostate cancer	2 (0.0)	0 (0.0)	0 (0.0)	0 (0.0)	2 (0.0)	0 (0.0)	2
bone development abnormal	2 (0.0)	0 (0.0)	0 (0.0)	1 (0.2)	1 (0.0)	0 (0.0)	2
bone loss	2 (0.0)	0 (0.0)	0 (0.0)	0 (0.0)	2 (0.0)	0 (0.0)	2
breast disorder	2 (0.0)	0 (0.0)	0 (0.0)	0 (0.0)	2 (0.0)	0 (0.0)	2
cerebrovascular disorder	2 (0.0)	0 (0.0)	0 (0.0)	0 (0.0)	2 (0.0)	0 (0.0)	2
chronic lymphocytic leukaemia	2 (0.0)	0 (0.0)	0 (0.0)	0 (0.0)	2 (0.0)	0 (0.0)	2
contraception	2 (0.0)	0 (0.0)	0 (0.0)	0 (0.0)	2 (0.0)	0 (0.0)	2
dementia alzheimer's type	2 (0.0)	0 (0.0)	0 (0.0)	0 (0.0)	2 (0.0)	0 (0.0)	2
drug therapy	2 (0.0)	0 (0.0)	1 (0.0)	0 (0.0)	1 (0.0)	0 (0.0)	2
dysmenorrhoea endometriosis	2 (0.0)	0 (0.0)	0 (0.0)	0 (0.0)	2 (0.0)	0 (0.0)	2
dysphoria	2 (0.0)	0 (0.0)	0 (0.0)	0 (0.0)	2 (0.0)	0 (0.0)	2
endometriosis ovarian neoplasm	2 (0.0)	0 (0.0)	0 (0.0)	0 (0.0)	2 (0.0)	0 (0.0)	2
endometriosis pain	2 (0.0)	0 (0.0)	0 (0.0)	0 (0.0)	2 (0.0)	0 (0.0)	2
erythema multiforme	2 (0.0)	0 (0.0)	0 (0.0)	0 (0.0)	2 (0.0)	0 (0.0)	2
exhibitionism	2 (0.0)	0 (0.0)	0 (0.0)	0 (0.0)	0 (0.0)	2 (0.1)	2
feminisation acquired	2 (0.0)	0 (0.0)	0 (0.0)	0 (0.0)	2 (0.0)	0 (0.0)	2
growth disorder	2 (0.0)	0 (0.0)	0 (0.0)	0 (0.0)	1 (0.0)	1 (0.0)	2
gynaecological examination abnormal	2 (0.0)	0 (0.0)	0 (0.0)	0 (0.0)	2 (0.0)	0 (0.0)	2
hormonal contraception	2 (0.0)	0 (0.0)	0 (0.0)	0 (0.0)	2 (0.0)	0 (0.0)	2
hyperprolactinaemia	2 (0.0)	0 (0.0)	0 (0.0)	0 (0.0)	0 (0.0)	2 (0.1)	2
impulse-control disorder	2 (0.0)	0 (0.0)	0 (0.0)	0 (0.0)	0 (0.0)	2 (0.1)	2
laparoscopy	2 (0.0)	0 (0.0)	0 (0.0)	0 (0.0)	2 (0.0)	0 (0.0)	2
leukaemia	2 (0.0)	0 (0.0)	1 (0.0)	0 (0.0)	1 (0.0)	0 (0.0)	2
lymphoma	2 (0.0)	0 (0.0)	0 (0.0)	0 (0.0)	2 (0.0)	0 (0.0)	2
malaise	2 (0.0)	0 (0.0)	0 (0.0)	0 (0.0)	2 (0.0)	0 (0.0)	2
malignant neoplasm of unknown primary site	2 (0.0)	0 (0.0)	0 (0.0)	0 (0.0)	2 (0.0)	0 (0.0)	2
malignant neoplasm progression	2 (0.0)	0 (0.0)	1 (0.0)	0 (0.0)	1 (0.0)	0 (0.0)	2
menometrorrhagia	2 (0.0)	0 (0.0)	0 (0.0)	0 (0.0)	2 (0.0)	0 (0.0)	2
menopausal symptoms	2 (0.0)	0 (0.0)	0 (0.0)	0 (0.0)	2 (0.0)	0 (0.0)	2
menstruation irregular	2 (0.0)	0 (0.0)	0 (0.0)	0 (0.0)	2 (0.0)	0 (0.0)	2
metastases to bone prostate cancer	2 (0.0)	0 (0.0)	0 (0.0)	0 (0.0)	1 (0.0)	1 (0.0)	2
metastases to liver	2 (0.0)	0 (0.0)	0 (0.0)	0 (0.0)	2 (0.0)	0 (0.0)	2
metastases to lymph nodes	2 (0.0)	0 (0.0)	2 (0.0)	0 (0.0)	0 (0.0)	0 (0.0)	2
muscle building therapy	2 (0.0)	0 (0.0)	0 (0.0)	0 (0.0)	0 (0.0)	2 (0.1)	2
neoadjuvant therapy	2 (0.0)	0 (0.0)	0 (0.0)	0 (0.0)	2 (0.0)	0 (0.0)	2
neuroendocrine carcinoma of prostate	2 (0.0)	0 (0.0)	0 (0.0)	0 (0.0)	2 (0.0)	0 (0.0)	2
neuropathy peripheral vitamin b12 deficiency	2 (0.0)	0 (0.0)	0 (0.0)	0 (0.0)	2 (0.0)	0 (0.0)	2
oestrogen therapy	2 (0.0)	0 (0.0)	1 (0.0)	0 (0.0)	1 (0.0)	0 (0.0)	2
palliative care	2 (0.0)	0 (0.0)	0 (0.0)	1 (0.2)	1 (0.0)	0 (0.0)	2
prostate cancer prostatic specific antigen increased	2 (0.0)	0 (0.0)	0 (0.0)	1 (0.2)	1 (0.0)	0 (0.0)	2
radical prostatectomy	2 (0.0)	0 (0.0)	1 (0.0)	0 (0.0)	1 (0.0)	0 (0.0)	2
sarcoma uterus	2 (0.0)	0 (0.0)	0 (0.0)	0 (0.0)	2 (0.0)	0 (0.0)	2
seizure	2 (0.0)	0 (0.0)	0 (0.0)	0 (0.0)	2 (0.0)	0 (0.0)	2
serous cystadenocarcinoma ovary	2 (0.0)	0 (0.0)	2 (0.0)	0 (0.0)	0 (0.0)	0 (0.0)	2
supplementation therapy	2 (0.0)	0 (0.0)	0 (0.0)	0 (0.0)	2 (0.0)	0 (0.0)	2
surgery	2 (0.0)	0 (0.0)	1 (0.0)	0 (0.0)	1 (0.0)	0 (0.0)	2
targeted cancer therapy	2 (0.0)	0 (0.0)	2 (0.0)	0 (0.0)	0 (0.0)	0 (0.0)	2
transgender operation	2 (0.0)	0 (0.0)	0 (0.0)	0 (0.0)	2 (0.0)	0 (0.0)	2
uterine inflammation	2 (0.0)	0 (0.0)	0 (0.0)	0 (0.0)	2 (0.0)	0 (0.0)	2
uterine myoma expulsion	2 (0.0)	0 (0.0)	0 (0.0)	0 (0.0)	2 (0.0)	0 (0.0)	2
withdrawal syndrome	2 (0.0)	0 (0.0)	0 (0.0)	0 (0.0)	2 (0.0)	0 (0.0)	2
abdominal adhesions	1 (0.0)	0 (0.0)	0 (0.0)	0 (0.0)	1 (0.0)	0 (0.0)	1
abdominal pain dysmenorrhoea endometriosis ovulation pain	1 (0.0)	0 (0.0)	0 (0.0)	0 (0.0)	1 (0.0)	0 (0.0)	1
abdominal pain upper	1 (0.0)	0 (0.0)	0 (0.0)	0 (0.0)	1 (0.0)	0 (0.0)	1
accidental exposure	1 (0.0)	0 (0.0)	0 (0.0)	0 (0.0)	1 (0.0)	0 (0.0)	1
accidental needle stick	1 (0.0)	0 (0.0)	0 (0.0)	0 (0.0)	1 (0.0)	0 (0.0)	1
acute promyelocytic leukaemia	1 (0.0)	0 (0.0)	0 (0.0)	0 (0.0)	1 (0.0)	0 (0.0)	1
adenocarcinoma metastatic	1 (0.0)	0 (0.0)	0 (0.0)	0 (0.0)	1 (0.0)	0 (0.0)	1
adenoma benign	1 (0.0)	0 (0.0)	0 (0.0)	0 (0.0)	1 (0.0)	0 (0.0)	1
adenomyosis endometriosis uterine leiomyoma	1 (0.0)	0 (0.0)	0 (0.0)	0 (0.0)	1 (0.0)	0 (0.0)	1
adhesion	1 (0.0)	0 (0.0)	0 (0.0)	0 (0.0)	1 (0.0)	0 (0.0)	1
adhesion uterine leiomyoma	1 (0.0)	0 (0.0)	0 (0.0)	0 (0.0)	1 (0.0)	0 (0.0)	1
administration related reaction	1 (0.0)	0 (0.0)	0 (0.0)	0 (0.0)	1 (0.0)	0 (0.0)	1
adrenal gland cancer	1 (0.0)	0 (0.0)	0 (0.0)	0 (0.0)	1 (0.0)	0 (0.0)	1
adrenal suppression	1 (0.0)	0 (0.0)	0 (0.0)	0 (0.0)	1 (0.0)	0 (0.0)	1
anaemia menorrhagia uterine leiomyoma	1 (0.0)	0 (0.0)	0 (0.0)	0 (0.0)	1 (0.0)	0 (0.0)	1
analgesic therapy	1 (0.0)	0 (0.0)	0 (0.0)	0 (0.0)	1 (0.0)	0 (0.0)	1
anaphylactic reaction	1 (0.0)	0 (0.0)	0 (0.0)	0 (0.0)	1 (0.0)	0 (0.0)	1
anaplastic large cell lymphoma t- and null-cell types	1 (0.0)	0 (0.0)	0 (0.0)	0 (0.0)	1 (0.0)	0 (0.0)	1
androgens decreased	1 (0.0)	0 (0.0)	0 (0.0)	0 (0.0)	1 (0.0)	0 (0.0)	1
anovulatory cycle	1 (0.0)	0 (0.0)	0 (0.0)	0 (0.0)	1 (0.0)	0 (0.0)	1
antiangiogenic therapy	1 (0.0)	0 (0.0)	0 (0.0)	0 (0.0)	1 (0.0)	0 (0.0)	1
arteriovenous malformation	1 (0.0)	0 (0.0)	0 (0.0)	0 (0.0)	1 (0.0)	0 (0.0)	1
arthralgia	1 (0.0)	0 (0.0)	0 (0.0)	0 (0.0)	1 (0.0)	0 (0.0)	1
autoimmune disorder	1 (0.0)	0 (0.0)	0 (0.0)	0 (0.0)	1 (0.0)	0 (0.0)	1
autoimmune progesterone dermatitis	1 (0.0)	0 (0.0)	0 (0.0)	0 (0.0)	1 (0.0)	0 (0.0)	1
b-cell lymphoma	1 (0.0)	0 (0.0)	1 (0.0)	0 (0.0)	0 (0.0)	0 (0.0)	1
b-cell prolymphocytic leukaemia	1 (0.0)	0 (0.0)	0 (0.0)	0 (0.0)	1 (0.0)	0 (0.0)	1
benign connective tissue neoplasm	1 (0.0)	0 (0.0)	0 (0.0)	0 (0.0)	1 (0.0)	0 (0.0)	1
benign neoplasm	1 (0.0)	0 (0.0)	1 (0.0)	0 (0.0)	0 (0.0)	0 (0.0)	1
benign neoplasm of prostate	1 (0.0)	0 (0.0)	0 (0.0)	0 (0.0)	0 (0.0)	1 (0.0)	1
benign ovarian tumour	1 (0.0)	0 (0.0)	1 (0.0)	0 (0.0)	0 (0.0)	0 (0.0)	1
benign peritoneal neoplasm	1 (0.0)	0 (0.0)	0 (0.0)	0 (0.0)	1 (0.0)	0 (0.0)	1
benign renal neoplasm	1 (0.0)	0 (0.0)	0 (0.0)	0 (0.0)	1 (0.0)	0 (0.0)	1
benign soft tissue neoplasm	1 (0.0)	0 (0.0)	0 (0.0)	0 (0.0)	1 (0.0)	0 (0.0)	1
bladder cancer prostate cancer	1 (0.0)	0 (0.0)	0 (0.0)	0 (0.0)	0 (0.0)	1 (0.0)	1
blood gonadotrophin abnormal	1 (0.0)	0 (0.0)	0 (0.0)	0 (0.0)	1 (0.0)	0 (0.0)	1
blood gonadotrophin increased	1 (0.0)	0 (0.0)	0 (0.0)	0 (0.0)	1 (0.0)	0 (0.0)	1
blood luteinising hormone increased	1 (0.0)	0 (0.0)	0 (0.0)	0 (0.0)	1 (0.0)	0 (0.0)	1
blood testosterone abnormal	1 (0.0)	0 (0.0)	0 (0.0)	0 (0.0)	1 (0.0)	0 (0.0)	1
blood testosterone abnormal prostate cancer	1 (0.0)	0 (0.0)	0 (0.0)	0 (0.0)	1 (0.0)	0 (0.0)	1
body height below normal precocious puberty	1 (0.0)	0 (0.0)	0 (0.0)	0 (0.0)	1 (0.0)	0 (0.0)	1
bone cancer metastatic prostate cancer	1 (0.0)	0 (0.0)	0 (0.0)	0 (0.0)	1 (0.0)	0 (0.0)	1
bone density abnormal prostate cancer senile osteoporosis	1 (0.0)	0 (0.0)	0 (0.0)	0 (0.0)	1 (0.0)	0 (0.0)	1
bone disorder	1 (0.0)	0 (0.0)	0 (0.0)	0 (0.0)	1 (0.0)	0 (0.0)	1
bone disorder prostate cancer	1 (0.0)	0 (0.0)	0 (0.0)	0 (0.0)	1 (0.0)	0 (0.0)	1
bone neoplasm	1 (0.0)	0 (0.0)	0 (0.0)	0 (0.0)	1 (0.0)	0 (0.0)	1
breast cancer recurrent hormone suppression therapy prophylaxis	1 (0.0)	0 (0.0)	0 (0.0)	0 (0.0)	1 (0.0)	0 (0.0)	1
breast enlargement	1 (0.0)	0 (0.0)	0 (0.0)	0 (0.0)	1 (0.0)	0 (0.0)	1
breast operation	1 (0.0)	0 (0.0)	0 (0.0)	0 (0.0)	1 (0.0)	0 (0.0)	1
cancer	1 (0.0)	0 (0.0)	0 (0.0)	0 (0.0)	1 (0.0)	0 (0.0)	1
carcinoid tumour of the prostate	1 (0.0)	0 (0.0)	0 (0.0)	0 (0.0)	1 (0.0)	0 (0.0)	1
cardiovascular disorder	1 (0.0)	0 (0.0)	0 (0.0)	0 (0.0)	1 (0.0)	0 (0.0)	1
catamenial pneumothorax	1 (0.0)	0 (0.0)	0 (0.0)	0 (0.0)	1 (0.0)	0 (0.0)	1
cerebral cyst	1 (0.0)	0 (0.0)	0 (0.0)	0 (0.0)	1 (0.0)	0 (0.0)	1
cerebral hypoperfusion	1 (0.0)	0 (0.0)	0 (0.0)	0 (0.0)	1 (0.0)	0 (0.0)	1
chemotherapy prostate cancer	1 (0.0)	0 (0.0)	0 (0.0)	0 (0.0)	1 (0.0)	0 (0.0)	1
chemotherapy side effect prophylaxis	1 (0.0)	0 (0.0)	1 (0.0)	0 (0.0)	0 (0.0)	0 (0.0)	1
cholangiocarcinoma	1 (0.0)	0 (0.0)	0 (0.0)	0 (0.0)	1 (0.0)	0 (0.0)	1
clear cell endometrial carcinoma	1 (0.0)	0 (0.0)	0 (0.0)	0 (0.0)	0 (0.0)	1 (0.0)	1
colon cancer	1 (0.0)	0 (0.0)	1 (0.0)	0 (0.0)	0 (0.0)	0 (0.0)	1
colon cancer prostate cancer	1 (0.0)	0 (0.0)	0 (0.0)	0 (0.0)	1 (0.0)	0 (0.0)	1
colorectal cancer	1 (0.0)	0 (0.0)	0 (0.0)	0 (0.0)	1 (0.0)	0 (0.0)	1
colorectal cancer metastatic	1 (0.0)	0 (0.0)	0 (0.0)	0 (0.0)	1 (0.0)	0 (0.0)	1
compulsive sexual behaviour	1 (0.0)	0 (0.0)	0 (0.0)	0 (0.0)	1 (0.0)	0 (0.0)	1
convulsion	1 (0.0)	0 (0.0)	0 (0.0)	0 (0.0)	1 (0.0)	0 (0.0)	1
crohn's disease	1 (0.0)	0 (0.0)	0 (0.0)	0 (0.0)	1 (0.0)	0 (0.0)	1
cryotherapy	1 (0.0)	0 (0.0)	0 (0.0)	0 (0.0)	1 (0.0)	0 (0.0)	1
cushing's syndrome	1 (0.0)	0 (0.0)	0 (0.0)	0 (0.0)	1 (0.0)	0 (0.0)	1
cystic fibrosis gender dysphoria	1 (0.0)	0 (0.0)	0 (0.0)	0 (0.0)	1 (0.0)	0 (0.0)	1
cystitis interstitial	1 (0.0)	0 (0.0)	0 (0.0)	0 (0.0)	1 (0.0)	0 (0.0)	1
deep vein thrombosis	1 (0.0)	0 (0.0)	0 (0.0)	0 (0.0)	1 (0.0)	0 (0.0)	1
degeneration of uterine fibroid	1 (0.0)	0 (0.0)	0 (0.0)	0 (0.0)	1 (0.0)	0 (0.0)	1
dermatitis	1 (0.0)	0 (0.0)	0 (0.0)	0 (0.0)	1 (0.0)	0 (0.0)	1
diabetic ketoacidosis	1 (0.0)	0 (0.0)	0 (0.0)	0 (0.0)	0 (0.0)	1 (0.0)	1
disease progression	1 (0.0)	0 (0.0)	0 (0.0)	0 (0.0)	1 (0.0)	0 (0.0)	1
disease recurrence prostate cancer	1 (0.0)	0 (0.0)	0 (0.0)	1 (0.2)	0 (0.0)	0 (0.0)	1
drug therapy changed	1 (0.0)	0 (0.0)	0 (0.0)	0 (0.0)	1 (0.0)	0 (0.0)	1
dwarfism	1 (0.0)	0 (0.0)	0 (0.0)	0 (0.0)	0 (0.0)	1 (0.0)	1
dwarfism precocious puberty	1 (0.0)	0 (0.0)	0 (0.0)	0 (0.0)	1 (0.0)	0 (0.0)	1
dysmenorrhoea menstrual disorder	1 (0.0)	0 (0.0)	0 (0.0)	0 (0.0)	1 (0.0)	0 (0.0)	1
dysmenorrhoea pelvic pain	1 (0.0)	0 (0.0)	1 (0.0)	0 (0.0)	0 (0.0)	0 (0.0)	1
dyspareunia	1 (0.0)	0 (0.0)	0 (0.0)	0 (0.0)	1 (0.0)	0 (0.0)	1
eastern cooperative oncology group performance status	1 (0.0)	0 (0.0)	1 (0.0)	0 (0.0)	0 (0.0)	0 (0.0)	1
ectopic pregnancy endometriosis	1 (0.0)	0 (0.0)	0 (0.0)	0 (0.0)	1 (0.0)	0 (0.0)	1
eczema	1 (0.0)	0 (0.0)	0 (0.0)	0 (0.0)	1 (0.0)	0 (0.0)	1
endocrine neoplasm	1 (0.0)	0 (0.0)	1 (0.0)	0 (0.0)	0 (0.0)	0 (0.0)	1
endometrial ablation	1 (0.0)	0 (0.0)	0 (0.0)	0 (0.0)	1 (0.0)	0 (0.0)	1
endometrial sarcoma	1 (0.0)	0 (0.0)	0 (0.0)	0 (0.0)	1 (0.0)	0 (0.0)	1
endometrial sarcoma metastatic	1 (0.0)	0 (0.0)	0 (0.0)	0 (0.0)	1 (0.0)	0 (0.0)	1
endometriosis ablation	1 (0.0)	0 (0.0)	0 (0.0)	0 (0.0)	1 (0.0)	0 (0.0)	1
endometriosis haemorrhage	1 (0.0)	0 (0.0)	0 (0.0)	0 (0.0)	1 (0.0)	0 (0.0)	1
endometriosis haemorrhage pain	1 (0.0)	0 (0.0)	0 (0.0)	0 (0.0)	1 (0.0)	0 (0.0)	1
endometriosis hysterectomy preoperative care	1 (0.0)	0 (0.0)	0 (0.0)	0 (0.0)	1 (0.0)	0 (0.0)	1
endometriosis in vitro fertilisation	1 (0.0)	0 (0.0)	0 (0.0)	0 (0.0)	1 (0.0)	0 (0.0)	1
endometriosis infertility uterine fibrosis	1 (0.0)	0 (0.0)	0 (0.0)	0 (0.0)	1 (0.0)	0 (0.0)	1
endometriosis menopause	1 (0.0)	0 (0.0)	0 (0.0)	0 (0.0)	1 (0.0)	0 (0.0)	1
endometriosis pelvic abscess	1 (0.0)	0 (0.0)	0 (0.0)	0 (0.0)	1 (0.0)	0 (0.0)	1
endometriosis pelvic pain	1 (0.0)	0 (0.0)	0 (0.0)	0 (0.0)	1 (0.0)	0 (0.0)	1
endometriosis perineal pain	1 (0.0)	0 (0.0)	0 (0.0)	0 (0.0)	1 (0.0)	0 (0.0)	1
endometriosis polycystic ovaries	1 (0.0)	0 (0.0)	0 (0.0)	0 (0.0)	1 (0.0)	0 (0.0)	1
endometriosis polycystic ovaries uterine leiomyoma	1 (0.0)	0 (0.0)	0 (0.0)	0 (0.0)	1 (0.0)	0 (0.0)	1
endometriosis uterine fibrosis	1 (0.0)	0 (0.0)	0 (0.0)	0 (0.0)	1 (0.0)	0 (0.0)	1
epiphyses premature fusion	1 (0.0)	0 (0.0)	0 (0.0)	1 (0.2)	0 (0.0)	0 (0.0)	1
exposure during breast feeding	1 (0.0)	0 (0.0)	0 (0.0)	0 (0.0)	1 (0.0)	0 (0.0)	1
fibroids	1 (0.0)	0 (0.0)	0 (0.0)	0 (0.0)	1 (0.0)	0 (0.0)	1
fibromatosis	1 (0.0)	0 (0.0)	0 (0.0)	0 (0.0)	1 (0.0)	0 (0.0)	1
fibromyalgia	1 (0.0)	0 (0.0)	0 (0.0)	0 (0.0)	1 (0.0)	0 (0.0)	1
fibrosis	1 (0.0)	0 (0.0)	1 (0.0)	0 (0.0)	0 (0.0)	0 (0.0)	1
fibrous dysplasia of bone	1 (0.0)	0 (0.0)	0 (0.0)	0 (0.0)	0 (0.0)	1 (0.0)	1
gastrointestinal disorder	1 (0.0)	0 (0.0)	0 (0.0)	0 (0.0)	1 (0.0)	0 (0.0)	1
gastrooesophageal sphincter insufficiency	1 (0.0)	0 (0.0)	0 (0.0)	0 (0.0)	1 (0.0)	0 (0.0)	1
gene mutation	1 (0.0)	0 (0.0)	0 (0.0)	0 (0.0)	1 (0.0)	0 (0.0)	1
general symptom	1 (0.0)	0 (0.0)	0 (0.0)	0 (0.0)	1 (0.0)	0 (0.0)	1
genital cyst	1 (0.0)	0 (0.0)	0 (0.0)	0 (0.0)	1 (0.0)	0 (0.0)	1
genital disorder female	1 (0.0)	0 (0.0)	0 (0.0)	0 (0.0)	1 (0.0)	0 (0.0)	1
genital haemorrhage	1 (0.0)	0 (0.0)	0 (0.0)	0 (0.0)	1 (0.0)	0 (0.0)	1
genitourinary symptom	1 (0.0)	0 (0.0)	0 (0.0)	0 (0.0)	1 (0.0)	0 (0.0)	1
genitourinary tract infection	1 (0.0)	0 (0.0)	0 (0.0)	0 (0.0)	1 (0.0)	0 (0.0)	1
gigantism	1 (0.0)	0 (0.0)	0 (0.0)	0 (0.0)	1 (0.0)	0 (0.0)	1
gonadal dysgenesis	1 (0.0)	0 (0.0)	0 (0.0)	0 (0.0)	0 (0.0)	1 (0.0)	1
gonadotrophin releasing hormone stimulation test	1 (0.0)	0 (0.0)	0 (0.0)	0 (0.0)	1 (0.0)	0 (0.0)	1
growth hormone deficiency	1 (0.0)	0 (0.0)	0 (0.0)	0 (0.0)	1 (0.0)	0 (0.0)	1
gynaecological examination	1 (0.0)	0 (0.0)	0 (0.0)	0 (0.0)	1 (0.0)	0 (0.0)	1
haematuria	1 (0.0)	0 (0.0)	0 (0.0)	0 (0.0)	1 (0.0)	0 (0.0)	1
haemorrhage muscle spasms	1 (0.0)	0 (0.0)	0 (0.0)	0 (0.0)	1 (0.0)	0 (0.0)	1
haemorrhage pelvic pain	1 (0.0)	0 (0.0)	0 (0.0)	0 (0.0)	1 (0.0)	0 (0.0)	1
haemorrhage prophylaxis	1 (0.0)	0 (0.0)	0 (0.0)	0 (0.0)	1 (0.0)	0 (0.0)	1
haemorrhage uterine leiomyoma	1 (0.0)	0 (0.0)	0 (0.0)	0 (0.0)	1 (0.0)	0 (0.0)	1
haemostasis	1 (0.0)	0 (0.0)	0 (0.0)	0 (0.0)	1 (0.0)	0 (0.0)	1
head and neck cancer	1 (0.0)	0 (0.0)	0 (0.0)	0 (0.0)	1 (0.0)	0 (0.0)	1
headache	1 (0.0)	0 (0.0)	0 (0.0)	0 (0.0)	1 (0.0)	0 (0.0)	1
hepatic cancer metastatic	1 (0.0)	0 (0.0)	0 (0.0)	0 (0.0)	1 (0.0)	0 (0.0)	1
hepatic neoplasm	1 (0.0)	0 (0.0)	1 (0.0)	0 (0.0)	0 (0.0)	0 (0.0)	1
hepatocellular carcinoma	1 (0.0)	0 (0.0)	0 (0.0)	0 (0.0)	1 (0.0)	0 (0.0)	1
hereditary haemorrhagic telangiectasia	1 (0.0)	0 (0.0)	0 (0.0)	0 (0.0)	1 (0.0)	0 (0.0)	1
hermaphroditism	1 (0.0)	0 (0.0)	0 (0.0)	0 (0.0)	1 (0.0)	0 (0.0)	1
high frequency ablation	1 (0.0)	0 (0.0)	0 (0.0)	0 (0.0)	1 (0.0)	0 (0.0)	1
hormone-refractory prostate cancer prostate cancer stage iii	1 (0.0)	0 (0.0)	0 (0.0)	0 (0.0)	1 (0.0)	0 (0.0)	1
hormone-secreting ovarian tumour	1 (0.0)	0 (0.0)	0 (0.0)	0 (0.0)	1 (0.0)	0 (0.0)	1
human epidermal growth factor receptor negative	1 (0.0)	0 (0.0)	1 (0.0)	0 (0.0)	0 (0.0)	0 (0.0)	1
hyperadrenalism	1 (0.0)	0 (0.0)	0 (0.0)	0 (0.0)	1 (0.0)	0 (0.0)	1
hyperandrogenism	1 (0.0)	0 (0.0)	0 (0.0)	0 (0.0)	1 (0.0)	0 (0.0)	1
hypersensitivity	1 (0.0)	0 (0.0)	0 (0.0)	0 (0.0)	1 (0.0)	0 (0.0)	1
hypertension	1 (0.0)	0 (0.0)	1 (0.0)	0 (0.0)	0 (0.0)	0 (0.0)	1
hyperthecosis	1 (0.0)	0 (0.0)	0 (0.0)	0 (0.0)	1 (0.0)	0 (0.0)	1
hypothalamo-pituitary disorders	1 (0.0)	1 (1.9)	0 (0.0)	0 (0.0)	0 (0.0)	0 (0.0)	1
hysteroscopy preoperative care	1 (0.0)	0 (0.0)	0 (0.0)	0 (0.0)	1 (0.0)	0 (0.0)	1
iatrogenic injury	1 (0.0)	0 (0.0)	0 (0.0)	0 (0.0)	1 (0.0)	0 (0.0)	1
illness	1 (0.0)	0 (0.0)	0 (0.0)	0 (0.0)	1 (0.0)	0 (0.0)	1
in vitro fertilisation infertility	1 (0.0)	0 (0.0)	0 (0.0)	0 (0.0)	1 (0.0)	0 (0.0)	1
in vitro fertilisation ovarian disorder	1 (0.0)	0 (0.0)	0 (0.0)	0 (0.0)	1 (0.0)	0 (0.0)	1
infertility female pelvic pain perineal pain	1 (0.0)	0 (0.0)	0 (0.0)	0 (0.0)	1 (0.0)	0 (0.0)	1
infertility male	1 (0.0)	0 (0.0)	0 (0.0)	0 (0.0)	0 (0.0)	1 (0.0)	1
injection site erosion	1 (0.0)	0 (0.0)	0 (0.0)	0 (0.0)	1 (0.0)	0 (0.0)	1
injury associated with device	1 (0.0)	0 (0.0)	0 (0.0)	0 (0.0)	1 (0.0)	0 (0.0)	1
intentional self-injury	1 (0.0)	0 (0.0)	0 (0.0)	0 (0.0)	1 (0.0)	0 (0.0)	1
investigation	1 (0.0)	0 (0.0)	0 (0.0)	0 (0.0)	1 (0.0)	0 (0.0)	1
large intestinal obstruction	1 (0.0)	0 (0.0)	0 (0.0)	0 (0.0)	1 (0.0)	0 (0.0)	1
libido increased	1 (0.0)	0 (0.0)	0 (0.0)	0 (0.0)	1 (0.0)	0 (0.0)	1
lobular breast carcinoma in situ	1 (0.0)	0 (0.0)	1 (0.0)	0 (0.0)	0 (0.0)	0 (0.0)	1
lung carcinoma cell type unspecified stage 0	1 (0.0)	0 (0.0)	1 (0.0)	0 (0.0)	0 (0.0)	0 (0.0)	1
lupus nephritis	1 (0.0)	0 (0.0)	0 (0.0)	0 (0.0)	1 (0.0)	0 (0.0)	1
luteinising unruptured follicle syndrome	1 (0.0)	0 (0.0)	0 (0.0)	0 (0.0)	1 (0.0)	0 (0.0)	1
lymphadenopathy prostate cancer	1 (0.0)	0 (0.0)	0 (0.0)	0 (0.0)	1 (0.0)	0 (0.0)	1
malignant neoplasm of orbit	1 (0.0)	0 (0.0)	0 (0.0)	0 (0.0)	1 (0.0)	0 (0.0)	1
malignant nipple neoplasm male	1 (0.0)	0 (0.0)	0 (0.0)	0 (0.0)	1 (0.0)	0 (0.0)	1
mast cell activation syndrome	1 (0.0)	0 (0.0)	0 (0.0)	0 (0.0)	1 (0.0)	0 (0.0)	1
mayer-rokitansky-kuster-hauser syndrome	1 (0.0)	0 (0.0)	0 (0.0)	0 (0.0)	1 (0.0)	0 (0.0)	1
menopausal symptoms menorrhagia	1 (0.0)	0 (0.0)	0 (0.0)	0 (0.0)	1 (0.0)	0 (0.0)	1
menopause delayed	1 (0.0)	0 (0.0)	0 (0.0)	0 (0.0)	1 (0.0)	0 (0.0)	1
menorrhagia menstruation irregular polymenorrhoea	1 (0.0)	0 (0.0)	0 (0.0)	0 (0.0)	1 (0.0)	0 (0.0)	1
menorrhagia muscle spasms	1 (0.0)	0 (0.0)	0 (0.0)	0 (0.0)	1 (0.0)	0 (0.0)	1
menorrhagia polymenorrhoea	1 (0.0)	0 (0.0)	0 (0.0)	0 (0.0)	1 (0.0)	0 (0.0)	1
menorrhagia uterine polyp	1 (0.0)	0 (0.0)	1 (0.0)	0 (0.0)	0 (0.0)	0 (0.0)	1
metabolic disorder	1 (0.0)	0 (0.0)	0 (0.0)	0 (0.0)	1 (0.0)	0 (0.0)	1
metastases to bone prostate cancer metastatic	1 (0.0)	0 (0.0)	0 (0.0)	0 (0.0)	1 (0.0)	0 (0.0)	1
metastases to breast	1 (0.0)	0 (0.0)	1 (0.0)	0 (0.0)	0 (0.0)	0 (0.0)	1
metastases to lung	1 (0.0)	0 (0.0)	0 (0.0)	0 (0.0)	0 (0.0)	1 (0.0)	1
metastases to reproductive organ	1 (0.0)	0 (0.0)	0 (0.0)	0 (0.0)	1 (0.0)	0 (0.0)	1
metastases to spine	1 (0.0)	0 (0.0)	0 (0.0)	0 (0.0)	1 (0.0)	0 (0.0)	1
metastatic gastric cancer	1 (0.0)	0 (0.0)	0 (0.0)	0 (0.0)	0 (0.0)	1 (0.0)	1
metastatic uterine cancer	1 (0.0)	0 (0.0)	0 (0.0)	0 (0.0)	1 (0.0)	0 (0.0)	1
migraine without aura	1 (0.0)	0 (0.0)	0 (0.0)	0 (0.0)	1 (0.0)	0 (0.0)	1
moyamoya disease	1 (0.0)	0 (0.0)	0 (0.0)	0 (0.0)	0 (0.0)	1 (0.0)	1
muscle spasms	1 (0.0)	0 (0.0)	0 (0.0)	0 (0.0)	1 (0.0)	0 (0.0)	1
musculoskeletal disorder	1 (0.0)	0 (0.0)	0 (0.0)	0 (0.0)	0 (0.0)	1 (0.0)	1
myomectomy	1 (0.0)	0 (0.0)	0 (0.0)	0 (0.0)	1 (0.0)	0 (0.0)	1
myomectomy uterine leiomyoma	1 (0.0)	0 (0.0)	0 (0.0)	0 (0.0)	1 (0.0)	0 (0.0)	1
neoplasm progression	1 (0.0)	0 (0.0)	0 (0.0)	0 (0.0)	1 (0.0)	0 (0.0)	1
neuroendocrine carcinoma metastatic	1 (0.0)	0 (0.0)	0 (0.0)	0 (0.0)	1 (0.0)	0 (0.0)	1
neurofibromatosis	1 (0.0)	0 (0.0)	0 (0.0)	0 (0.0)	0 (0.0)	1 (0.0)	1
nipple neoplasm	1 (0.0)	0 (0.0)	0 (0.0)	0 (0.0)	1 (0.0)	0 (0.0)	1
oesophageal haemorrhage	1 (0.0)	0 (0.0)	0 (0.0)	0 (0.0)	1 (0.0)	0 (0.0)	1
oncological evaluation	1 (0.0)	0 (0.0)	1 (0.0)	0 (0.0)	0 (0.0)	0 (0.0)	1
oncotype test	1 (0.0)	0 (0.0)	1 (0.0)	0 (0.0)	0 (0.0)	0 (0.0)	1
oocyte donation	1 (0.0)	0 (0.0)	0 (0.0)	0 (0.0)	0 (0.0)	1 (0.0)	1
oocyte donor	1 (0.0)	0 (0.0)	0 (0.0)	0 (0.0)	0 (0.0)	1 (0.0)	1
osteoporosis	1 (0.0)	0 (0.0)	0 (0.0)	0 (0.0)	1 (0.0)	0 (0.0)	1
ovarian atrophy	1 (0.0)	0 (0.0)	1 (0.0)	0 (0.0)	0 (0.0)	0 (0.0)	1
ovarian cancer recurrent	1 (0.0)	0 (0.0)	0 (0.0)	0 (0.0)	1 (0.0)	0 (0.0)	1
ovarian cancer stage i	1 (0.0)	0 (0.0)	0 (0.0)	0 (0.0)	1 (0.0)	0 (0.0)	1
ovarian cyst pain	1 (0.0)	0 (0.0)	0 (0.0)	0 (0.0)	1 (0.0)	0 (0.0)	1
ovarian disorder prophylaxis	1 (0.0)	0 (0.0)	0 (0.0)	0 (0.0)	1 (0.0)	0 (0.0)	1
ovarian repair	1 (0.0)	0 (0.0)	1 (0.0)	0 (0.0)	0 (0.0)	0 (0.0)	1
ovarian sertoli-leydig cell tumour	1 (0.0)	0 (0.0)	1 (0.0)	0 (0.0)	0 (0.0)	0 (0.0)	1
ovulation pain	1 (0.0)	0 (0.0)	0 (0.0)	0 (0.0)	1 (0.0)	0 (0.0)	1
pain surgery	1 (0.0)	0 (0.0)	0 (0.0)	0 (0.0)	1 (0.0)	0 (0.0)	1
pancreatic carcinoma metastatic	1 (0.0)	0 (0.0)	0 (0.0)	0 (0.0)	1 (0.0)	0 (0.0)	1
pancreatic disorder	1 (0.0)	0 (0.0)	0 (0.0)	0 (0.0)	1 (0.0)	0 (0.0)	1
paraganglion neoplasm malignant	1 (0.0)	0 (0.0)	0 (0.0)	0 (0.0)	1 (0.0)	0 (0.0)	1
partial seizures	1 (0.0)	0 (0.0)	0 (0.0)	0 (0.0)	1 (0.0)	0 (0.0)	1
paternal drugs affecting foetus	1 (0.0)	0 (0.0)	0 (0.0)	0 (0.0)	1 (0.0)	0 (0.0)	1
pelvic pain uterine leiomyoma	1 (0.0)	0 (0.0)	0 (0.0)	0 (0.0)	1 (0.0)	0 (0.0)	1
perineal pain	1 (0.0)	0 (0.0)	0 (0.0)	0 (0.0)	1 (0.0)	0 (0.0)	1
peritonitis	1 (0.0)	0 (0.0)	0 (0.0)	0 (0.0)	1 (0.0)	0 (0.0)	1
persistent genital arousal disorder	1 (0.0)	0 (0.0)	0 (0.0)	0 (0.0)	1 (0.0)	0 (0.0)	1
personality disorder	1 (0.0)	0 (0.0)	0 (0.0)	0 (0.0)	1 (0.0)	0 (0.0)	1
personality disorder of childhood	1 (0.0)	0 (0.0)	0 (0.0)	0 (0.0)	1 (0.0)	0 (0.0)	1
pituitary-dependent cushing's syndrome	1 (0.0)	0 (0.0)	0 (0.0)	0 (0.0)	1 (0.0)	0 (0.0)	1
pituitary tumour benign	1 (0.0)	0 (0.0)	0 (0.0)	0 (0.0)	1 (0.0)	0 (0.0)	1
plasma cell myeloma	1 (0.0)	0 (0.0)	0 (0.0)	0 (0.0)	1 (0.0)	0 (0.0)	1
pleural effusion	1 (0.0)	0 (0.0)	0 (0.0)	0 (0.0)	1 (0.0)	0 (0.0)	1
polyhydramnios	1 (0.0)	0 (0.0)	0 (0.0)	0 (0.0)	1 (0.0)	0 (0.0)	1
porphyria acute	1 (0.0)	0 (0.0)	0 (0.0)	0 (0.0)	1 (0.0)	0 (0.0)	1
post procedural complication	1 (0.0)	0 (0.0)	0 (0.0)	0 (0.0)	1 (0.0)	0 (0.0)	1
precocious puberty puberty	1 (0.0)	0 (0.0)	0 (0.0)	0 (0.0)	0 (0.0)	1 (0.0)	1
pregnancy	1 (0.0)	0 (0.0)	0 (0.0)	0 (0.0)	1 (0.0)	0 (0.0)	1
premature menopause	1 (0.0)	0 (0.0)	0 (0.0)	0 (0.0)	1 (0.0)	0 (0.0)	1
premedication	1 (0.0)	0 (0.0)	0 (0.0)	0 (0.0)	1 (0.0)	0 (0.0)	1
preoperative hormone treatment	1 (0.0)	0 (0.0)	1 (0.0)	0 (0.0)	0 (0.0)	0 (0.0)	1
prevention of premature ovulation	1 (0.0)	0 (0.0)	0 (0.0)	0 (0.0)	1 (0.0)	0 (0.0)	1
primary mediastinal large b-cell lymphoma	1 (0.0)	0 (0.0)	1 (0.0)	0 (0.0)	0 (0.0)	0 (0.0)	1
product administration error	1 (0.0)	0 (0.0)	0 (0.0)	0 (0.0)	1 (0.0)	0 (0.0)	1
prostate cancer rectal cancer	1 (0.0)	0 (0.0)	0 (0.0)	0 (0.0)	1 (0.0)	0 (0.0)	1
prostate cancer senile osteoporosis	1 (0.0)	0 (0.0)	0 (0.0)	0 (0.0)	1 (0.0)	0 (0.0)	1
prostate cancer stage 0	1 (0.0)	0 (0.0)	1 (0.0)	0 (0.0)	0 (0.0)	0 (0.0)	1
prostate examination abnormal	1 (0.0)	0 (0.0)	0 (0.0)	0 (0.0)	1 (0.0)	0 (0.0)	1
prostatectomy	1 (0.0)	0 (0.0)	0 (0.0)	0 (0.0)	1 (0.0)	0 (0.0)	1
prostatic haemorrhage	1 (0.0)	0 (0.0)	1 (0.0)	0 (0.0)	0 (0.0)	0 (0.0)	1
prostatic operation	1 (0.0)	0 (0.0)	0 (0.0)	0 (0.0)	1 (0.0)	0 (0.0)	1
prostatic pain	1 (0.0)	0 (0.0)	0 (0.0)	0 (0.0)	1 (0.0)	0 (0.0)	1
prostatic specific antigen decreased	1 (0.0)	0 (0.0)	0 (0.0)	0 (0.0)	1 (0.0)	0 (0.0)	1
pubertal failure	1 (0.0)	0 (0.0)	0 (0.0)	0 (0.0)	0 (0.0)	1 (0.0)	1
radiation castration	1 (0.0)	0 (0.0)	1 (0.0)	0 (0.0)	0 (0.0)	0 (0.0)	1
rectosigmoid cancer	1 (0.0)	0 (0.0)	0 (0.0)	0 (0.0)	1 (0.0)	0 (0.0)	1
recurrent cancer	1 (0.0)	0 (0.0)	0 (0.0)	0 (0.0)	1 (0.0)	0 (0.0)	1
red blood cell count decreased	1 (0.0)	0 (0.0)	0 (0.0)	0 (0.0)	1 (0.0)	0 (0.0)	1
renal cell carcinoma	1 (0.0)	0 (0.0)	0 (0.0)	0 (0.0)	0 (0.0)	1 (0.0)	1
renal transplant	1 (0.0)	0 (0.0)	0 (0.0)	0 (0.0)	1 (0.0)	0 (0.0)	1
reproductive system disorder prophylaxis	1 (0.0)	0 (0.0)	1 (0.0)	0 (0.0)	0 (0.0)	0 (0.0)	1
retroperitoneal lymphadenopathy	1 (0.0)	0 (0.0)	0 (0.0)	0 (0.0)	1 (0.0)	0 (0.0)	1
salivary gland cancer recurrent	1 (0.0)	0 (0.0)	0 (0.0)	0 (0.0)	1 (0.0)	0 (0.0)	1
salivary gland neoplasm	1 (0.0)	0 (0.0)	0 (0.0)	0 (0.0)	1 (0.0)	0 (0.0)	1
sarcoma	1 (0.0)	0 (0.0)	0 (0.0)	0 (0.0)	1 (0.0)	0 (0.0)	1
scar	1 (0.0)	0 (0.0)	0 (0.0)	0 (0.0)	1 (0.0)	0 (0.0)	1
schizophrenia	1 (0.0)	0 (0.0)	0 (0.0)	0 (0.0)	0 (0.0)	1 (0.0)	1
secondary immunodeficiency	1 (0.0)	0 (0.0)	1 (0.0)	0 (0.0)	0 (0.0)	0 (0.0)	1
sensation of pressure	1 (0.0)	0 (0.0)	0 (0.0)	0 (0.0)	1 (0.0)	0 (0.0)	1
silver-russell syndrome	1 (0.0)	0 (0.0)	0 (0.0)	1 (0.2)	0 (0.0)	0 (0.0)	1
sinus disorder	1 (0.0)	0 (0.0)	0 (0.0)	0 (0.0)	1 (0.0)	0 (0.0)	1
stem cell transplant	1 (0.0)	0 (0.0)	0 (0.0)	0 (0.0)	0 (0.0)	1 (0.0)	1
sterilisation	1 (0.0)	0 (0.0)	1 (0.0)	0 (0.0)	0 (0.0)	0 (0.0)	1
surgical preconditioning	1 (0.0)	0 (0.0)	0 (0.0)	0 (0.0)	1 (0.0)	0 (0.0)	1
surrogate mother	1 (0.0)	0 (0.0)	0 (0.0)	0 (0.0)	1 (0.0)	0 (0.0)	1
symptomatic treatment	1 (0.0)	0 (0.0)	0 (0.0)	0 (0.0)	1 (0.0)	0 (0.0)	1
systemic lupus erythematosus	1 (0.0)	0 (0.0)	0 (0.0)	0 (0.0)	1 (0.0)	0 (0.0)	1
testis cancer	1 (0.0)	0 (0.0)	0 (0.0)	0 (0.0)	1 (0.0)	0 (0.0)	1
therapeutic procedure	1 (0.0)	0 (0.0)	0 (0.0)	0 (0.0)	1 (0.0)	0 (0.0)	1
thrombocytopenia	1 (0.0)	0 (0.0)	0 (0.0)	0 (0.0)	1 (0.0)	0 (0.0)	1
tissue adhesion prophylaxis	1 (0.0)	0 (0.0)	0 (0.0)	0 (0.0)	1 (0.0)	0 (0.0)	1
true precocious puberty	1 (0.0)	0 (0.0)	0 (0.0)	0 (0.0)	1 (0.0)	0 (0.0)	1
tumour invasion	1 (0.0)	0 (0.0)	0 (0.0)	0 (0.0)	1 (0.0)	0 (0.0)	1
underweight	1 (0.0)	0 (0.0)	0 (0.0)	0 (0.0)	1 (0.0)	0 (0.0)	1
urinary tract disorder	1 (0.0)	0 (0.0)	1 (0.0)	0 (0.0)	0 (0.0)	0 (0.0)	1
urological examination	1 (0.0)	0 (0.0)	1 (0.0)	0 (0.0)	0 (0.0)	0 (0.0)	1
uterine cancer	1 (0.0)	0 (0.0)	0 (0.0)	0 (0.0)	1 (0.0)	0 (0.0)	1
uterine cyst	1 (0.0)	0 (0.0)	0 (0.0)	0 (0.0)	1 (0.0)	0 (0.0)	1
uterine fibroid	1 (0.0)	0 (0.0)	1 (0.0)	0 (0.0)	0 (0.0)	0 (0.0)	1
uterine haemorrhage vaginal haemorrhage	1 (0.0)	0 (0.0)	0 (0.0)	0 (0.0)	1 (0.0)	0 (0.0)	1
uterine leiomyosarcoma	1 (0.0)	0 (0.0)	0 (0.0)	0 (0.0)	1 (0.0)	0 (0.0)	1
vaginal atresia	1 (0.0)	0 (0.0)	0 (0.0)	0 (0.0)	1 (0.0)	0 (0.0)	1
vaginal septum	1 (0.0)	0 (0.0)	0 (0.0)	0 (0.0)	1 (0.0)	0 (0.0)	1
vascular neoplasm	1 (0.0)	0 (0.0)	0 (0.0)	0 (0.0)	1 (0.0)	0 (0.0)	1
von willebrand's disease	1 (0.0)	0 (0.0)	0 (0.0)	0 (0.0)	1 (0.0)	0 (0.0)	1
wrong drug administered	1 (0.0)	0 (0.0)	0 (0.0)	0 (0.0)	1 (0.0)	0 (0.0)	1

## Sheet: Reporter country (%)-Sort
Reporter country (%)	Overall	buserelin	goserelin	histrelin	leuprolide	triptorelin	n
United States of America	19087 (36.3)	1 (1.9)	861 (16.8)	476 (95.0)	16205 (37.1)	1544 (49.1)	19087
Canada	11852 (22.6)	6 (11.5)	561 (10.9)	0 (0.0)	11222 (25.7)	63 (2.0)	11852
Netherlands	4775 (9.1)	2 (3.8)	698 (13.6)	1 (0.2)	3899 (8.9)	175 (5.6)	4775
Country Not Specified	3455 (6.6)	2 (3.8)	175 (3.4)	6 (1.2)	3161 (7.2)	111 (3.5)	3455
Australia	3309 (6.3)	0 (0.0)	543 (10.6)	0 (0.0)	2752 (6.3)	14 (0.4)	3309
Japan	2024 (3.9)	5 (9.6)	433 (8.4)	0 (0.0)	1586 (3.6)	0 (0.0)	2024
France	1399 (2.7)	4 (7.7)	129 (2.5)	0 (0.0)	840 (1.9)	426 (13.6)	1399
Other	905 (1.7)	10 (19.2)	264 (5.1)	5 (1.0)	537 (1.2)	89 (2.8)	905
Great Britain	808 (1.5)	3 (5.8)	502 (9.8)	0 (0.0)	213 (0.5)	90 (2.9)	808
Germany	712 (1.4)	10 (19.2)	119 (2.3)	4 (0.8)	449 (1.0)	130 (4.1)	712
Turkey	589 (1.1)	0 (0.0)	12 (0.2)	0 (0.0)	575 (1.3)	2 (0.1)	589
Brazil	540 (1.0)	0 (0.0)	141 (2.7)	0 (0.0)	391 (0.9)	8 (0.3)	540
Colombia	474 (0.9)	0 (0.0)	86 (1.7)	0 (0.0)	363 (0.8)	25 (0.8)	474
Italy	404 (0.8)	2 (3.8)	13 (0.3)	0 (0.0)	226 (0.5)	163 (5.2)	404
China	376 (0.7)	1 (1.9)	250 (4.9)	1 (0.2)	98 (0.2)	26 (0.8)	376
Spain	293 (0.6)	0 (0.0)	53 (1.0)	1 (0.2)	194 (0.4)	45 (1.4)	293
Poland	184 (0.4)	0 (0.0)	52 (1.0)	0 (0.0)	115 (0.3)	17 (0.5)	184
Taiwan, Province of China	164 (0.3)	1 (1.9)	18 (0.4)	0 (0.0)	39 (0.1)	106 (3.4)	164
Argentina	129 (0.2)	0 (0.0)	7 (0.1)	0 (0.0)	117 (0.3)	5 (0.2)	129
Austria	119 (0.2)	0 (0.0)	61 (1.2)	0 (0.0)	49 (0.1)	9 (0.3)	119
Switzerland	113 (0.2)	0 (0.0)	20 (0.4)	0 (0.0)	49 (0.1)	44 (1.4)	113
Bulgaria	111 (0.2)	0 (0.0)	18 (0.4)	0 (0.0)	93 (0.2)	0 (0.0)	111
Belgium	90 (0.2)	3 (5.8)	25 (0.5)	0 (0.0)	52 (0.1)	10 (0.3)	90
Portugal	83 (0.2)	0 (0.0)	34 (0.7)	0 (0.0)	39 (0.1)	10 (0.3)	83
Finland	74 (0.1)	0 (0.0)	9 (0.2)	2 (0.4)	61 (0.1)	2 (0.1)	74
Romania	74 (0.1)	0 (0.0)	31 (0.6)	0 (0.0)	42 (0.1)	1 (0.0)	74
India	69 (0.1)	0 (0.0)	9 (0.2)	0 (0.0)	48 (0.1)	12 (0.4)	69
Sweden	67 (0.1)	2 (3.8)	5 (0.1)	5 (1.0)	43 (0.1)	12 (0.4)	67
Dominican Republic	62 (0.1)	0 (0.0)	0 (0.0)	0 (0.0)	62 (0.1)	0 (0.0)	62
Guatemala	62 (0.1)	0 (0.0)	0 (0.0)	0 (0.0)	62 (0.1)	0 (0.0)	62
South Korea	62 (0.1)	0 (0.0)	9 (0.2)	0 (0.0)	49 (0.1)	4 (0.1)	62
Panama	52 (0.1)	0 (0.0)	0 (0.0)	0 (0.0)	52 (0.1)	0 (0.0)	52
