# Supplementary material for: Adverse event profile differences among long-acting gonadotropin-releasing hormone analogs: A real-world, pharmacovigilance study
Source: PLoS One. 2025 Jul 11;20(7):e0327842. doi: 10.1371/journal.pone.0327842 (PMC12250665; doi:10.1371/journal.pone.0327842)
Supplement: S3 File — (XLSX) [file pone.0327842.s003.xlsx]

## Sheet: goserelin-Table S3   top 20
SOC	Adverse.event	Chi_squared	ROR	ROR_lower_bound	ROR_upper_bound	DE	IC025_gose
Nervous system disorders	Malignant spinal cord compression	26035.4	3958.65	1882.91	8322.71	19	4.66
Musculoskeletal and connective tissue disorders	Osteitis condensans	2146.53	1015.62	312.66	3299.05	4	1.69
Congenital, familial and genetic disorders	Brca2 gene mutation	4185.15	1000.34	411.36	2432.6	7	2.83
Congenital, familial and genetic disorders	Brca1 gene mutation	2754.32	721.91	288.19	1808.33	6	2.52
Neoplasms benign, malignant and unspecified (incl cysts and polyps)	Pleural neoplasm	4127.27	407.66	225.83	735.9	13	3.92
Neoplasms benign, malignant and unspecified (incl cysts and polyps)	Metastases to spinal cord	3294.34	387.24	204.27	734.11	11	3.63
Neoplasms benign, malignant and unspecified (incl cysts and polyps)	Metastases to nervous system	1972.42	278.19	139.19	556.01	9	3.26
Renal and urinary disorders	Eosinophilic cystitis	1450.02	271.28	123.86	594.16	7	2.8
Neoplasms benign, malignant and unspecified (incl cysts and polyps)	Metastases to bone	14648.1	72.77	63.52	83.35	224	5.72
Neoplasms benign, malignant and unspecified (incl cysts and polyps)	Metastases to liver	4592.74	38.28	32.18	45.54	133	4.81
Neoplasms benign, malignant and unspecified (incl cysts and polyps)	Malignant neoplasm progression	12916.5	28.52	26.1	31.17	552	4.53
Neoplasms benign, malignant and unspecified (incl cysts and polyps)	Breast cancer metastatic	2036.78	28.16	22.58	35.12	81	4.28
Vascular disorders	Hot flush	2905.14	15.53	13.59	17.76	226	3.68
Respiratory, thoracic and mediastinal disorders	Interstitial lung disease	499.59	8.42	6.74	10.52	79	2.71
Blood and lymphatic system disorders	Neutropenia	602.46	5.75	4.91	6.73	160	2.27
Neoplasms benign, malignant and unspecified (incl cysts and polyps)	Breast cancer	69.96	2.47	1.99	3.07	83	1

## Sheet: triptorelin-  top 20  
SOC	Adverse.event	Chi_squared	ROR	ROR_lower_bound	ROR_upper_bound	DE	IC025_trip
Vascular disorders	Hot flush	315.152	6.986	5.453	8.95	64	2.4
Reproductive system and breast disorders	Ovarian hyperstimulation syndrome	103047	719.851	611.937	846.795	181	7.62
Reproductive system and breast disorders	Ovarian enlargement	2292.7	246.771	133.933	454.673	11	3.6
Reproductive system and breast disorders	Vaginal haemorrhage	458.677	9.728	7.548	12.537	61	2.83
Renal and urinary disorders	Ureteric rupture	1010.05	560.539	166.481	1887.33	3	1.11
Pregnancy, puerperium and perinatal conditions	Uterine hyperstimulation	390.712	200.192	62.629	639.909	3	1.01
Nervous system disorders	Dementia alzheimer's type	8794.27	91.554	75.2	111.463	105	5.71
Musculoskeletal and connective tissue disorders	Growth accelerated	7841.22	612.643	360.731	1040.47	16	4.3
Musculoskeletal and connective tissue disorders	Epiphyses premature fusion	11946.6	610.062	395.769	940.386	24	4.96
Musculoskeletal and connective tissue disorders	Growth disorder	479.817	166.138	60.987	452.582	4	1.69
Gastrointestinal disorders	Ascites	1592.47	22.775	18.23	28.454	80	4.01
Endocrine disorders	Pituitary apoplexy	2274.26	422.448	193.209	923.677	7	2.81
Blood and lymphatic system disorders	Haemoconcentration	2036.63	374.168	171.906	814.408	7	2.82

## Sheet: leuprolide- top 20
】	Adverse.event	Chi_squared	ROR	ROR_lower_bound	ROR_upper_bound	DE	IC025_leup
Vascular disorders	Hot flush	208909	54.73	53.07	56.45	5320	5.32
Reproductive system and breast disorders	Haematocolpos	275.93	267.71	54.03	1326.44	3	1.06
Renal and urinary disorders	Urinary tract toxicity	1728.02	490.89	181.53	1327.42	11	3.57
Renal and urinary disorders	Follicular cystitis	464.96	356.95	79.89	1594.96	4	1.65
Neoplasms benign, malignant and unspecified (incl cysts and polyps)	Neuroendocrine breast tumour	730.65	321.27	98.04	1052.75	6	2.44
Neoplasms benign, malignant and unspecified (incl cysts and polyps)	Prostate cancer	4090.96	5.16	4.88	5.46	1282	2.24

## Sheet: buserelin- top 20
SOC	Adverse.event	Chi_squared	ROR	ROR_lower_bound	ROR_upper_bound	DE	IC025_buse
Reproductive system and breast disorders	Noninfective oophoritis	47019	26614.6	7816.36	90622.4	3	1.13
Reproductive system and breast disorders	Ovarian haemorrhage	12156.5	6359.2	1953.61	20699.8	3	1.13
Reproductive system and breast disorders	Ovarian enlargement	7920.5	4106.2	1267.93	13297.9	3	1.14
Reproductive system and breast disorders	Ovarian hyperstimulation syndrome	21123.9	2700.39	1384.58	5266.68	11	3.69
Reproductive system and breast disorders	Adnexa uteri pain	2227.27	1142.38	355.14	3674.67	3	1.12
Reproductive system and breast disorders	Ovarian cyst ruptured	2175.52	1115.77	346.89	3588.86	3	1.1
Pregnancy, puerperium and perinatal conditions	Ectopic pregnancy	3795.54	856.09	365.17	2006.99	6	2.54
Gastrointestinal disorders	Ascites	197.79	72.28	26.06	200.47	4	1.57
Gastrointestinal disorders	Abdominal distension	51.51	20.47	7.38	56.76	4	1.24

## Sheet: histrelin- top 20
SOC	Adverse.event	Chi_squared	ROR	ROR_lower_bound	ROR_upper_bound	DE	IC025_hist
Skin and subcutaneous tissue disorders	Rash	10.89	2.16	1.38	3.38	20	0.48
Reproductive system and breast disorders	Breast enlargement	796.25	103.55	53.48	200.48	9	3.12
Musculoskeletal and connective tissue disorders	Growth accelerated	4152.67	1085.43	440.98	2671.66	5	2.17
Endocrine disorders	Delayed menarche	39526.4	16901.8	5346.23	53434.1	5	2.17
Endocrine disorders	Delayed puberty	10431.9	1403.21	712.27	2764.39	9	3.33
