# Supplementary material for: Adverse event profile differences among long-acting gonadotropin-releasing hormone analogs: A real-world, pharmacovigilance study
Source: PLoS One. 2025 Jul 11;20(7):e0327842. doi: 10.1371/journal.pone.0327842 (PMC12250665; doi:10.1371/journal.pone.0327842)
Supplement: S4 File — (XLSX) [file pone.0327842.s004.xlsx]

## Sheet:  goserelin_ SOC
CODE	RANK	SOC	Adverse.event	Chi_squared	ROR	ROR_lower_bound	ROR_upper_bound	DE	dE	E	De	de	e	D	d	N	IC_gose	IC025_gose
10002965	PT	Blood and lymphatic system disorders	Aplasia pure red cell	10.17	5.38	2.02	14.35	4	1700	1704	5134	11730281	11735415	5138	11731981	11737119	1.85	0.4	1
10013442	PT	Blood and lymphatic system disorders	Disseminated intravascular coagulation	15	3.45	1.86	6.42	10	6623	6633	5128	11725358	11730486	5138	11731981	11737119	1.63	0.76	1
10020094	PT	Blood and lymphatic system disorders	Hilar lymphadenopathy	72.91	26.34	9.83	70.61	4	347	351	5134	11731634	11736768	5138	11731981	11737119	2.78	1.39	1
10024384	PT	Blood and lymphatic system disorders	Leukopenia	39.7	3.08	2.15	4.41	30	22356	22386	5108	11709625	11714733	5138	11731981	11737119	1.57	1.1	1
10025197	PT	Blood and lymphatic system disorders	Lymphadenopathy	41.77	3.49	2.36	5.18	25	16396	16421	5113	11715585	11720698	5138	11731981	11737119	1.73	1.2	1
10028584	PT	Blood and lymphatic system disorders	Myelosuppression	123.87	6.17	4.31	8.84	30	11151	11181	5108	11720830	11725938	5138	11731981	11737119	2.5	2.04	1
10029354	PT	Blood and lymphatic system disorders	Neutropenia	602.46	5.75	4.91	6.73	160	65194	65354	4978	11666787	11671765	5138	11731981	11737119	2.46	2.27	1
10073485	PT	Blood and lymphatic system disorders	Abdominal lymphadenopathy	1477.6	105.31	63.75	173.95	16	348	364	5122	11731633	11736755	5138	11731981	11737119	4.65	3.99	1
10075173	PT	Blood and lymphatic system disorders	Bone marrow infiltration	745.74	113.64	55.84	231.25	8	161	169	5130	11731820	11736950	5138	11731981	11737119	3.89	2.93	1
10003662	PT	Cardiac disorders	Atrial flutter	4.94	3.04	1.26	7.31	5	3758	3763	5133	11728223	11733356	5138	11731981	11737119	1.36	0.09	1
10051592	PT	Cardiac disorders	Acute coronary syndrome	37.38	5.65	3.12	10.21	11	4455	4466	5127	11727526	11732653	5138	11731981	11737119	2.23	1.43	1
10020559	PT	Ear and labyrinth disorders	Hyperacusis	27.66	7.54	3.38	16.8	6	1820	1826	5132	11730161	11735293	5138	11731981	11737119	2.32	1.22	1
10047348	PT	Ear and labyrinth disorders	Vertigo positional	15.51	9.74	3.13	30.27	3	704	707	5135	11731277	11736412	5138	11731981	11737119	2.11	0.36	1
10048812	PT	Ear and labyrinth disorders	Deafness unilateral	4.47	3.36	1.26	8.96	4	2721	2725	5134	11729260	11734394	5138	11731981	11737119	1.41	-0.03	0
10014567	PT	Endocrine disorders	Empty sella syndrome	152	77.89	24.64	246.24	3	88	91	5135	11731893	11737028	5138	11731981	11737119	2.7	1.01	1
10020850	PT	Endocrine disorders	Hyperthyroidism	4.02	2.32	1.11	4.87	7	6891	6898	5131	11725090	11730221	5138	11731981	11737119	1.09	0.05	1
10043780	PT	Endocrine disorders	Thyroiditis acute	182.97	93.89	29.58	298	3	73	76	5135	11731908	11737043	5138	11731981	11737119	2.71	1.05	1
10048675	PT	Endocrine disorders	Pituitary enlargement	238.63	83.1	30.63	225.43	4	110	114	5134	11731871	11737005	5138	11731981	11737119	3.03	1.57	1
10049760	PT	Endocrine disorders	Pituitary haemorrhage	761.96	101.41	51.98	197.83	9	203	212	5129	11731778	11736907	5138	11731981	11737119	4	3.09	1
10033712	PT	Eye disorders	Papilloedema	18.1	5.57	2.5	12.42	6	2461	2467	5132	11729520	11734652	5138	11731981	11737119	2.04	0.91	1
10003445	PT	Gastrointestinal disorders	Ascites	450.23	9.94	7.67	12.88	58	13463	13521	5080	11718518	11723598	5138	11731981	11737119	3.19	2.86	1
10030194	PT	Gastrointestinal disorders	Oesophageal stenosis	5.93	4.96	1.6	15.41	3	1381	1384	5135	11730600	11735735	5138	11731981	11737119	1.66	-0.04	0
10033647	PT	Gastrointestinal disorders	Pancreatitis acute	9.13	2.48	1.41	4.37	12	11068	11080	5126	11720913	11726039	5138	11731981	11737119	1.22	0.45	1
10054827	PT	Gastrointestinal disorders	Peritoneal lesion	335.1	175.75	54.29	568.89	3	39	42	5135	11731942	11737077	5138	11731981	11737119	2.76	1.04	1
10056457	PT	Gastrointestinal disorders	Intra-abdominal haematoma	217.19	29.53	15.29	57.03	9	697	706	5129	11731284	11736413	5138	11731981	11737119	3.55	2.65	1
10057372	PT	Gastrointestinal disorders	Paraesthesia oral	4.16	2.35	1.12	4.94	7	6803	6810	5131	11725178	11730309	5138	11731981	11737119	1.11	0.08	1
10061249	PT	Gastrointestinal disorders	Intra-abdominal haemorrhage	181.45	20.35	11.23	36.86	11	1237	1248	5127	11730744	11735871	5138	11731981	11737119	3.46	2.66	1
10061343	PT	Gastrointestinal disorders	Peritoneal disorder	93.47	33.24	12.38	89.23	4	275	279	5134	11731706	11736840	5138	11731981	11737119	2.85	1.42	1
10067383	PT	Gastrointestinal disorders	Abdominal wall haematoma	291.94	28.94	16.37	51.17	12	949	961	5126	11731032	11736158	5138	11731981	11737119	3.76	2.99	1
10067788	PT	Gastrointestinal disorders	Abdominal wall haemorrhage	107.52	55.28	17.58	173.79	3	124	127	5135	11731857	11736992	5138	11731981	11737119	2.66	0.98	1
10078659	PT	Gastrointestinal disorders	Intra-abdominal fluid collection	11.26	7.64	2.46	23.74	3	897	900	5135	11731084	11736219	5138	11731981	11737119	1.97	0.28	1
10004663	PT	Hepatobiliary disorders	Biliary colic	32.1	8.44	3.78	18.82	6	1625	1631	5132	11730356	11735488	5138	11731981	11737119	2.42	1.28	1
10008614	PT	Hepatobiliary disorders	Cholecystitis acute	87.61	9.98	5.66	17.61	12	2751	2763	5126	11729230	11734356	5138	11731981	11737119	2.87	2.11	1
10019670	PT	Hepatobiliary disorders	Hepatic function abnormal	151.3	5.57	4.11	7.55	42	17335	17377	5096	11714646	11719742	5138	11731981	11737119	2.39	2	1
10019705	PT	Hepatobiliary disorders	Hepatic pain	14.98	5.72	2.38	13.76	5	1998	2003	5133	11729983	11735116	5138	11731981	11737119	2	0.73	1
10019708	PT	Hepatobiliary disorders	Hepatic steatosis	4.17	2.21	1.11	4.43	8	8256	8264	5130	11723725	11728855	5138	11731981	11737119	1.05	0.07	1
10019772	PT	Hepatobiliary disorders	Hepatitis fulminant	5.65	4.82	1.55	14.97	3	1422	1425	5135	11730559	11735694	5138	11731981	11737119	1.64	-0.07	0
10019851	PT	Hepatobiliary disorders	Hepatotoxicity	70.4	4.78	3.22	7.08	25	12000	12025	5113	11719981	11725094	5138	11731981	11737119	2.15	1.64	1
10020578	PT	Hepatobiliary disorders	Hyperbilirubinaemia	10.29	3.54	1.68	7.43	7	4525	4532	5131	11727456	11732587	5138	11731981	11737119	1.59	0.55	1
10023126	PT	Hepatobiliary disorders	Jaundice	9.03	2.3	1.36	3.89	14	13901	13915	5124	11718080	11723204	5138	11731981	11737119	1.14	0.42	1
10036206	PT	Hepatobiliary disorders	Portal vein thrombosis	4.56	4.26	1.37	13.22	3	1610	1613	5135	11730371	11735506	5138	11731981	11737119	1.54	-0.12	0
10049199	PT	Hepatobiliary disorders	Hepatic cytolysis	63.39	6.45	3.88	10.72	15	5322	5337	5123	11726659	11731782	5138	11731981	11737119	2.45	1.77	1
10057110	PT	Hepatobiliary disorders	Hepatic mass	10.7	7.36	2.37	22.88	3	931	934	5135	11731050	11736185	5138	11731981	11737119	1.95	0.27	1
10072268	PT	Hepatobiliary disorders	Drug-induced liver injury	6.44	2.1	1.22	3.63	13	14132	14145	5125	11717849	11722974	5138	11731981	11737119	1.01	0.28	1
10076501	PT	Hepatobiliary disorders	Pseudocirrhosis	126.41	44.37	16.49	119.4	4	206	210	5134	11731775	11736909	5138	11731981	11737119	2.93	1.48	1
10020583	PT	Metabolism and nutrition disorders	Hypercalcaemia	21.84	4.28	2.3	7.96	10	5349	5359	5128	11726632	11731760	5138	11731981	11737119	1.88	1.02	1
10020869	PT	Metabolism and nutrition disorders	Hypertriglyceridaemia	46.96	7.86	4.08	15.12	9	2620	2629	5129	11729361	11734490	5138	11731981	11737119	2.52	1.61	1
10020947	PT	Metabolism and nutrition disorders	Hypocalcaemia	8.02	2.57	1.38	4.77	10	8912	8922	5128	11723069	11728197	5138	11731981	11737119	1.25	0.39	1
10021027	PT	Metabolism and nutrition disorders	Hypomagnesaemia	87.68	6.8	4.33	10.68	19	6401	6420	5119	11725580	11730699	5138	11731981	11737119	2.56	1.95	1
10021058	PT	Metabolism and nutrition disorders	Hypophosphataemia	217.85	14.19	9.03	22.3	19	3067	3086	5119	11728914	11734033	5138	11731981	11737119	3.4	2.81	1
10058097	PT	Metabolism and nutrition disorders	Metabolic disorder	6.48	3.47	1.44	8.35	5	3293	3298	5133	11728688	11733821	5138	11731981	11737119	1.5	0.23	1
10005956	PT	Musculoskeletal and connective tissue disorders	Bone disorder	28.56	3.69	2.26	6.02	16	9933	9949	5122	11722048	11727170	5138	11731981	11737119	1.76	1.1	1
10006002	PT	Musculoskeletal and connective tissue disorders	Bone pain	166.68	4.71	3.65	6.1	59	28837	28896	5079	11703144	11708223	5138	11731981	11737119	2.18	1.85	1
10023230	PT	Musculoskeletal and connective tissue disorders	Joint stiffness	5.35	2.11	1.17	3.81	11	11915	11926	5127	11720066	11725193	5138	11731981	11737119	1.01	0.19	1
10028289	PT	Musculoskeletal and connective tissue disorders	Muscle atrophy	10.6	3.3	1.65	6.61	8	5540	5548	5130	11726441	11731571	5138	11731981	11737119	1.54	0.57	1
10031150	PT	Musculoskeletal and connective tissue disorders	Osteitis condensans	2146.53	1015.62	312.66	3299.05	4	9	13	5134	11731972	11737106	5138	11731981	11737119	3.15	1.69	1
10031248	PT	Musculoskeletal and connective tissue disorders	Osteolysis	12.53	8.27	2.66	25.7	3	829	832	5135	11731152	11736287	5138	11731981	11737119	2.02	0.27	1
10034156	PT	Musculoskeletal and connective tissue disorders	Pathological fracture	70.93	9.9	5.32	18.44	10	2310	2320	5128	11729671	11734799	5138	11731981	11737119	2.79	1.94	1
10036099	PT	Musculoskeletal and connective tissue disorders	Polymyalgia rheumatica	7.04	5.53	1.78	17.18	3	1239	1242	5135	11730742	11735877	5138	11731981	11737119	1.75	0.06	1
10044654	PT	Musculoskeletal and connective tissue disorders	Trigger finger	10.29	5.41	2.03	14.45	4	1688	1692	5134	11730293	11735427	5138	11731981	11737119	1.86	0.43	1
10048877	PT	Musculoskeletal and connective tissue disorders	Vertebral lesion	70.26	36.65	11.71	114.72	3	187	190	5135	11731794	11736929	5138	11731981	11737119	2.59	0.88	1
10050819	PT	Musculoskeletal and connective tissue disorders	Musculoskeletal chest pain	9.77	2.96	1.54	5.69	9	6952	6961	5129	11725029	11730158	5138	11731981	11737119	1.42	0.51	1
10061728	PT	Musculoskeletal and connective tissue disorders	Bone lesion	81.45	12.25	6.36	23.59	9	1681	1690	5129	11730300	11735429	5138	11731981	11737119	2.94	2.03	1
10072005	PT	Musculoskeletal and connective tissue disorders	Spinal pain	76.19	7.39	4.45	12.28	15	4644	4659	5123	11727337	11732460	5138	11731981	11737119	2.61	1.92	1
10001019	PT	Neoplasms benign, malignant and unspecified (incl cysts and polyps)	Acute promyelocytic leukaemia	19.8	11.84	3.81	36.82	3	579	582	5135	11731402	11736537	5138	11731981	11737119	2.21	0.54	1
10005949	PT	Neoplasms benign, malignant and unspecified (incl cysts and polyps)	Bone cancer	76.99	9	5.1	15.87	12	3052	3064	5126	11728929	11734055	5138	11731981	11737119	2.76	1.98	1
10006187	PT	Neoplasms benign, malignant and unspecified (incl cysts and polyps)	Breast cancer	69.96	2.47	1.99	3.07	83	77452	77535	5055	11654529	11659584	5138	11731981	11737119	1.28	1	1
10006198	PT	Neoplasms benign, malignant and unspecified (incl cysts and polyps)	Breast cancer recurrent	221.53	19.23	11.35	32.56	14	1667	1681	5124	11730314	11735438	5138	11731981	11737119	3.55	2.84	1
10006201	PT	Neoplasms benign, malignant and unspecified (incl cysts and polyps)	Breast cancer stage iii	20.43	5.33	2.54	11.2	7	3000	3007	5131	11728981	11734112	5138	11731981	11737119	2.05	1	1
10006201	PT	Neoplasms benign, malignant and unspecified (incl cysts and polyps)	Breast cancer stage III	12	3.85	1.83	8.08	7	4159	4166	5131	11727822	11732953	5138	11731981	11737119	1.69	0.65	0
10006202	PT	Neoplasms benign, malignant and unspecified (incl cysts and polyps)	Breast cancer stage iv	16.92	6.22	2.58	14.96	5	1838	1843	5133	11730143	11735276	5138	11731981	11737119	2.07	0.79	1
10006202	PT	Neoplasms benign, malignant and unspecified (incl cysts and polyps)	Breast cancer stage IV	10.29	4.5	1.87	10.82	5	2541	2546	5133	11729440	11734573	5138	11731981	11737119	1.77	0.52	0
10007282	PT	Neoplasms benign, malignant and unspecified (incl cysts and polyps)	Carcinoid tumour pulmonary	2659.96	247.99	139.83	439.81	13	120	133	5125	11731861	11736986	5138	11731981	11737119	4.6	3.86	1
10024184	PT	Neoplasms benign, malignant and unspecified (incl cysts and polyps)	Leiomyoma	81.73	29.3	10.92	78.58	4	312	316	5134	11731669	11736803	5138	11731981	11737119	2.82	1.38	1
10026673	PT	Neoplasms benign, malignant and unspecified (incl cysts and polyps)	Malignant pleural effusion	162.88	25.55	12.72	51.32	8	716	724	5130	11731265	11736395	5138	11731981	11737119	3.38	2.42	1
10027191	PT	Neoplasms benign, malignant and unspecified (incl cysts and polyps)	Meningioma	4.84	4.4	1.42	13.68	3	1556	1559	5135	11730425	11735560	5138	11731981	11737119	1.57	-0.1	0
10027452	PT	Neoplasms benign, malignant and unspecified (incl cysts and polyps)	Metastases to bone	14648.1	72.77	63.52	83.35	224	7345	7569	4914	11724636	11729550	5138	11731981	11737119	5.88	5.72	1
10027457	PT	Neoplasms benign, malignant and unspecified (incl cysts and polyps)	Metastases to liver	4592.74	38.28	32.18	45.54	133	8138	8271	5005	11723843	11728848	5138	11731981	11737119	5.02	4.81	1
10027458	PT	Neoplasms benign, malignant and unspecified (incl cysts and polyps)	Metastases to lung	1102.06	23.2	17.72	30.37	54	5369	5423	5084	11726612	11731696	5138	11731981	11737119	4.25	3.9	1
10027459	PT	Neoplasms benign, malignant and unspecified (incl cysts and polyps)	Metastases to lymph nodes	199.11	13.8	8.67	21.95	18	2989	3007	5120	11728992	11734112	5138	11731981	11737119	3.35	2.72	1
10027462	PT	Neoplasms benign, malignant and unspecified (incl cysts and polyps)	Metastases to ovary	1311.76	157.78	83.08	299.65	10	145	155	5128	11731836	11736964	5138	11731981	11737119	4.21	3.34	1
10027463	PT	Neoplasms benign, malignant and unspecified (incl cysts and polyps)	Metastases to pleura	209.16	37.4	17.71	78.95	7	428	435	5131	11731553	11736684	5138	11731981	11737119	3.44	2.4	1
10027465	PT	Neoplasms benign, malignant and unspecified (incl cysts and polyps)	Metastases to skin	514.17	54.72	30.07	99.56	11	460	471	5127	11731521	11736648	5138	11731981	11737119	4.03	3.22	1
10027468	PT	Neoplasms benign, malignant and unspecified (incl cysts and polyps)	Metastases to spine	2349.24	64.41	46.99	88.29	40	1429	1469	5098	11730552	11735650	5138	11731981	11737119	5.15	4.74	1
10027469	PT	Neoplasms benign, malignant and unspecified (incl cysts and polyps)	Metastases to the mediastinum	72.71	37.87	12.1	118.55	3	181	184	5135	11731800	11736935	5138	11731981	11737119	2.59	0.91	1
10028533	PT	Neoplasms benign, malignant and unspecified (incl cysts and polyps)	Myelodysplastic syndrome	5.52	2.46	1.23	4.92	8	7437	7445	5130	11724544	11729674	5138	11731981	11737119	1.18	0.2	1
10035104	PT	Neoplasms benign, malignant and unspecified (incl cysts and polyps)	Pituitary tumour	12.84	8.42	2.71	26.17	3	814	817	5135	11731167	11736302	5138	11731981	11737119	2.03	0.33	1
10036909	PT	Neoplasms benign, malignant and unspecified (incl cysts and polyps)	Prostate cancer metastatic	2179.55	58.32	42.72	79.61	41	1618	1659	5097	11730363	11735460	5138	11731981	11737119	5.08	4.69	1
10036911	PT	Neoplasms benign, malignant and unspecified (incl cysts and polyps)	Prostate cancer recurrent	105.09	37.16	13.83	99.83	4	246	250	5134	11731735	11736869	5138	11731981	11737119	2.88	1.47	1
10038111	PT	Neoplasms benign, malignant and unspecified (incl cysts and polyps)	Recurrent cancer	42.9	8.13	4.06	16.28	8	2251	2259	5130	11729730	11734860	5138	11731981	11737119	2.51	1.53	1
10039801	PT	Neoplasms benign, malignant and unspecified (incl cysts and polyps)	Second primary malignancy	6.14	3.01	1.35	6.7	6	4561	4567	5132	11727420	11732552	5138	11731981	11737119	1.38	0.25	1
10041823	PT	Neoplasms benign, malignant and unspecified (incl cysts and polyps)	Squamous cell carcinoma	10.23	3.52	1.68	7.4	7	4540	4547	5131	11727441	11732572	5138	11731981	11737119	1.59	0.55	1
10045169	PT	Neoplasms benign, malignant and unspecified (incl cysts and polyps)	Tumour flare	984.62	95.36	53.49	170	12	288	300	5126	11731693	11736819	5138	11731981	11737119	4.31	3.54	1
10046798	PT	Neoplasms benign, malignant and unspecified (incl cysts and polyps)	Uterine leiomyoma	91.44	9.03	5.34	15.27	14	3550	3564	5124	11728431	11733555	5138	11731981	11737119	2.82	2.1	1
10049718	PT	Neoplasms benign, malignant and unspecified (incl cysts and polyps)	Metastases to stomach	125.15	43.94	16.33	118.24	4	208	212	5134	11731773	11736907	5138	11731981	11737119	2.92	1.46	1
10049722	PT	Neoplasms benign, malignant and unspecified (incl cysts and polyps)	Metastases to bladder	106.65	54.83	17.44	172.38	3	125	128	5135	11731856	11736991	5138	11731981	11737119	2.65	1.01	1
10051398	PT	Neoplasms benign, malignant and unspecified (incl cysts and polyps)	Malignant neoplasm progression	12916.5	28.52	26.1	31.17	552	49300	49852	4586	11682681	11687267	5138	11731981	11737119	4.63	4.53	1
10051663	PT	Neoplasms benign, malignant and unspecified (incl cysts and polyps)	Metastases to chest wall	149.48	52.23	19.38	140.78	4	175	179	5134	11731806	11736940	5138	11731981	11737119	2.96	1.56	1
10051676	PT	Neoplasms benign, malignant and unspecified (incl cysts and polyps)	Metastases to peritoneum	98.37	16.18	8.07	32.44	8	1131	1139	5130	11730850	11735980	5138	11731981	11737119	3.09	2.14	1
10051684	PT	Neoplasms benign, malignant and unspecified (incl cysts and polyps)	Metastases to thorax	226.35	78.8	29.07	213.58	4	116	120	5134	11731865	11736999	5138	11731981	11737119	3.03	1.57	1
10053717	PT	Neoplasms benign, malignant and unspecified (incl cysts and polyps)	Fibrous histiocytoma	1319.32	142.21	77.29	261.63	11	177	188	5127	11731804	11736931	5138	11731981	11737119	4.3	3.51	1
10055113	PT	Neoplasms benign, malignant and unspecified (incl cysts and polyps)	Breast cancer metastatic	2036.78	28.16	22.58	35.12	81	6670	6751	5057	11725311	11730368	5138	11731981	11737119	4.56	4.28	1
10058019	PT	Neoplasms benign, malignant and unspecified (incl cysts and polyps)	Cancer pain	131.98	18.66	9.68	35.98	9	1103	1112	5129	11730878	11736007	5138	11731981	11737119	3.27	2.34	1
10059282	PT	Neoplasms benign, malignant and unspecified (incl cysts and polyps)	Metastases to central nervous system	222.67	10.26	7.07	14.89	28	6261	6289	5110	11725720	11730830	5138	11731981	11737119	3.13	2.64	1
10061020	PT	Neoplasms benign, malignant and unspecified (incl cysts and polyps)	Breast cancer male	335.44	50.96	25.28	102.74	8	359	367	5130	11731622	11736752	5138	11731981	11737119	3.69	2.73	1
10061287	PT	Neoplasms benign, malignant and unspecified (incl cysts and polyps)	Metastases to nervous system	1972.42	278.19	139.19	556.01	9	74	83	5129	11731907	11737036	5138	11731981	11737119	4.15	3.26	1
10061289	PT	Neoplasms benign, malignant and unspecified (incl cysts and polyps)	Metastatic neoplasm	535.12	24.64	16.6	36.57	25	2328	2353	5113	11729653	11734766	5138	11731981	11737119	4.06	3.54	1
10061309	PT	Neoplasms benign, malignant and unspecified (incl cysts and polyps)	Neoplasm progression	206.89	5.8	4.43	7.58	54	21454	21508	5084	11710527	11715611	5138	11731981	11737119	2.46	2.12	1
10061352	PT	Neoplasms benign, malignant and unspecified (incl cysts and polyps)	Pleural neoplasm	4127.27	407.66	225.83	735.9	13	73	86	5125	11731908	11737033	5138	11731981	11737119	4.65	3.92	1
10061538	PT	Neoplasms benign, malignant and unspecified (incl cysts and polyps)	Pituitary tumour benign	291.29	28.88	16.33	51.06	12	951	963	5126	11731030	11736156	5138	11731981	11737119	3.76	2.98	1
10061902	PT	Neoplasms benign, malignant and unspecified (incl cysts and polyps)	Pancreatic neoplasm	21.12	12.48	4.01	38.84	3	549	552	5135	11731432	11736567	5138	11731981	11737119	2.24	0.57	1
10062194	PT	Neoplasms benign, malignant and unspecified (incl cysts and polyps)	Metastasis	208.54	12.49	8.12	19.19	21	3855	3876	5117	11728126	11733243	5138	11731981	11737119	3.29	2.73	1
10062904	PT	Neoplasms benign, malignant and unspecified (incl cysts and polyps)	Hormone-refractory prostate cancer	61.46	22.51	8.41	60.3	4	406	410	5134	11731575	11736709	5138	11731981	11737119	2.73	1.32	1
10065430	PT	Neoplasms benign, malignant and unspecified (incl cysts and polyps)	HER2 positive breast cancer	267.51	93.27	34.31	253.58	4	98	102	5134	11731883	11737017	5138	11731981	11737119	3.05	1.62	1
10067777	PT	Neoplasms benign, malignant and unspecified (incl cysts and polyps)	Oncologic complication	21.59	12.72	4.09	39.56	3	539	542	5135	11731442	11736577	5138	11731981	11737119	2.25	0.54	1
10070913	PT	Neoplasms benign, malignant and unspecified (incl cysts and polyps)	Metastases to pelvis	1639.56	125.83	74.77	211.75	15	273	288	5123	11731708	11736831	5138	11731981	11737119	4.63	3.94	1
10073095	PT	Neoplasms benign, malignant and unspecified (incl cysts and polyps)	Invasive ductal breast carcinoma	132.25	18.7	9.7	36.05	9	1101	1110	5129	11730880	11736009	5138	11731981	11737119	3.27	2.35	1
10073096	PT	Neoplasms benign, malignant and unspecified (incl cysts and polyps)	Invasive lobular breast carcinoma	391.11	68.99	32.51	146.4	7	232	239	5131	11731749	11736880	5138	11731981	11737119	3.63	2.59	1
10078267	PT	Neoplasms benign, malignant and unspecified (incl cysts and polyps)	Metastases to spinal cord	3294.34	387.24	204.27	734.11	11	65	76	5127	11731916	11737043	5138	11731981	11737119	4.43	3.63	1
10008096	PT	Nervous system disorders	Cerebral atrophy	50.99	9.3	4.64	18.64	8	1966	1974	5130	11730015	11735145	5138	11731981	11737119	2.64	1.7	1
10008111	PT	Nervous system disorders	Cerebral haemorrhage	14.77	2.39	1.54	3.71	20	19133	19153	5118	11712848	11717966	5138	11731981	11737119	1.21	0.63	1
10008118	PT	Nervous system disorders	Cerebral infarction	20.15	2.97	1.84	4.78	17	13111	13128	5121	11718870	11723991	5138	11731981	11737119	1.49	0.84	1
10012271	PT	Nervous system disorders	Dementia alzheimer's type	45.67	6.07	3.44	10.71	12	4521	4533	5126	11727460	11732586	5138	11731981	11737119	2.33	1.56	1
10012271	PT	Nervous system disorders	Dementia Alzheimer's type	37.88	5.34	3.03	9.41	12	5144	5156	5126	11726837	11731963	5138	11731981	11737119	2.18	1.42	0
10022773	PT	Nervous system disorders	Intracranial pressure increased	8.31	3.97	1.65	9.55	5	2878	2883	5133	11729103	11734236	5138	11731981	11737119	1.64	0.35	1
10029331	PT	Nervous system disorders	Neuropathy peripheral	44.9	2.55	1.93	3.36	50	45114	45164	5088	11686867	11691955	5138	11731981	11737119	1.32	0.97	1
10033885	PT	Nervous system disorders	Paraparesis	43.56	12.96	5.38	31.22	5	882	887	5133	11731099	11736232	5138	11731981	11737119	2.63	1.36	1
10037779	PT	Nervous system disorders	Radiculopathy	182.71	18.78	10.64	33.17	12	1462	1474	5126	11730519	11735645	5138	11731981	11737119	3.45	2.68	1
10039966	PT	Nervous system disorders	Senile dementia	34.4	18.99	6.09	59.17	3	361	364	5135	11731620	11736755	5138	11731981	11737119	2.41	0.69	1
10040026	PT	Nervous system disorders	Sensory disturbance	5.7	2.35	1.22	4.53	9	8742	8751	5129	11723239	11728368	5138	11731981	11737119	1.13	0.22	1
10041549	PT	Nervous system disorders	Spinal cord compression	41.46	8.93	4.25	18.77	7	1792	1799	5131	11730189	11735320	5138	11731981	11737119	2.54	1.47	1
10049005	PT	Nervous system disorders	Arachnoid cyst	215.75	56.86	23.4	138.14	5	201	206	5133	11731780	11736913	5138	11731981	11737119	3.22	1.95	1
10051290	PT	Nervous system disorders	Central nervous system lesion	11.03	2.96	1.59	5.5	10	7731	7741	5128	11724250	11729378	5138	11731981	11737119	1.43	0.6	1
10057668	PT	Nervous system disorders	Cognitive disorder	83.47	3.87	2.84	5.26	41	24356	24397	5097	11707625	11712722	5138	11731981	11737119	1.89	1.49	1
10067599	PT	Nervous system disorders	Epidural lipomatosis	314.69	82.81	33.92	202.2	5	138	143	5133	11731843	11736976	5138	11731981	11737119	3.29	2.01	1
10080881	PT	Nervous system disorders	Sleep deficit	12.74	8.37	2.69	26.01	3	819	822	5135	11731162	11736297	5138	11731981	11737119	2.03	0.33	1
10083037	PT	Nervous system disorders	Cerebral venous sinus thrombosis	55.18	13.11	5.87	29.27	6	1046	1052	5132	11730935	11736067	5138	11731981	11737119	2.76	1.63	1
10085315	PT	Nervous system disorders	Malignant spinal cord compression	26035.4	3958.65	1882.91	8322.71	19	11	30	5119	11731970	11737089	5138	11731981	11737119	5.25	4.66	1
10030289	PT	Pregnancy, puerperium and perinatal conditions	Oligohydramnios	107.39	12.81	7.08	23.18	11	1965	1976	5127	11730016	11735143	5138	11731981	11737119	3.07	2.26	1
10024419	PT	Psychiatric disorders	Libido decreased	22.9	3.89	2.21	6.86	12	7049	7061	5126	11724932	11730058	5138	11731981	11737119	1.8	1.01	1
10024796	PT	Psychiatric disorders	Logorrhoea	26.37	7.27	3.26	16.21	6	1886	1892	5132	11730095	11735227	5138	11731981	11737119	2.29	1.14	1
10024870	PT	Psychiatric disorders	Loss of libido	15.54	4.07	2.03	8.15	8	4492	4500	5130	11727489	11732619	5138	11731981	11737119	1.78	0.82	1
10027387	PT	Psychiatric disorders	Merycism	606.31	129.4	56.82	294.67	6	106	112	5132	11731875	11737007	5138	11731981	11737119	3.57	2.43	1
10027940	PT	Psychiatric disorders	Mood altered	19.22	2.82	1.77	4.48	18	14624	14642	5120	11717357	11722477	5138	11731981	11737119	1.42	0.79	1
10027951	PT	Psychiatric disorders	Mood swings	13.36	2.35	1.5	3.69	19	18495	18514	5119	11713486	11718605	5138	11731981	11737119	1.18	0.58	1
10033666	PT	Psychiatric disorders	Panic disorder	6.87	4.23	1.58	11.27	4	2163	2167	5134	11729818	11734952	5138	11731981	11737119	1.64	0.2	1
10054089	PT	Psychiatric disorders	Depressive symptom	42.09	9.04	4.3	18.99	7	1771	1778	5131	11730210	11735341	5138	11731981	11737119	2.55	1.52	1
10057666	PT	Psychiatric disorders	Anxiety disorder	4.38	4.16	1.34	12.92	3	1647	1650	5135	11730334	11735469	5138	11731981	11737119	1.52	-0.17	0
10071176	PT	Psychiatric disorders	Impaired reasoning	71.46	37.25	11.9	116.6	3	184	187	5135	11731797	11736932	5138	11731981	11737119	2.59	0.9	1
10078076	PT	Psychiatric disorders	Somatic symptom disorder	42.09	12.59	5.22	30.32	5	908	913	5133	11731073	11736206	5138	11731981	11737119	2.61	1.34	1
10010814	PT	Renal and urinary disorders	Contracted bladder	791.7	141.64	65.98	304.05	7	113	120	5131	11731868	11736999	5138	11731981	11737119	3.76	2.71	1
10013990	PT	Renal and urinary disorders	Dysuria	36.19	3.24	2.18	4.8	25	17701	17726	5113	11714280	11719393	5138	11731981	11737119	1.63	1.12	1
10018867	PT	Renal and urinary disorders	Haematuria	19.4	2.69	1.73	4.17	20	17050	17070	5118	11714931	11720049	5138	11731981	11737119	1.36	0.78	1
10020853	PT	Renal and urinary disorders	Hypertonic bladder	7.76	5.89	1.9	18.3	3	1163	1166	5135	11730818	11735953	5138	11731981	11737119	1.79	0.12	1
10021639	PT	Renal and urinary disorders	Incontinence	12.07	3.53	1.77	7.07	8	5176	5184	5130	11726805	11731935	5138	11731981	11737119	1.62	0.65	1
10027566	PT	Renal and urinary disorders	Micturition urgency	4.73	2.68	1.2	5.97	6	5119	5125	5132	11726862	11731994	5138	11731981	11737119	1.24	0.09	1
10046461	PT	Renal and urinary disorders	Urethral pain	47.25	25.29	8.1	78.94	3	271	274	5135	11731710	11736845	5138	11731981	11737119	2.5	0.76	1
10046542	PT	Renal and urinary disorders	Urinary hesitation	6.68	5.35	1.72	16.6	3	1282	1285	5135	11730699	11735834	5138	11731981	11737119	1.72	0.03	0
10048469	PT	Renal and urinary disorders	Kidney enlargement	20.57	12.22	3.93	38.01	3	561	564	5135	11731420	11736555	5138	11731981	11737119	2.23	0.55	1
10055847	PT	Renal and urinary disorders	Haemorrhage urinary tract	6.84	5.43	1.75	16.85	3	1263	1266	5135	11730718	11735853	5138	11731981	11737119	1.73	0.04	1
10056246	PT	Renal and urinary disorders	Eosinophilic cystitis	1450.02	271.28	123.86	594.16	7	59	66	5131	11731922	11737053	5138	11731981	11737119	3.83	2.8	1
10061574	PT	Renal and urinary disorders	Urinary tract obstruction	42.91	10.63	4.77	23.72	6	1290	1296	5132	11730691	11735823	5138	11731981	11737119	2.61	1.45	1
10001928	PT	Reproductive system and breast disorders	Amenorrhoea	84.6	5.73	3.8	8.64	23	9195	9218	5115	11722786	11727901	5138	11731981	11737119	2.37	1.82	1
10003439	PT	Reproductive system and breast disorders	Artificial menopause	211.45	108.8	34.16	346.55	3	63	66	5135	11731918	11737053	5138	11731981	11737119	2.73	1.05	1
10006242	PT	Reproductive system and breast disorders	Breast enlargement	47.66	8.82	4.4	17.67	8	2074	2082	5130	11729907	11735037	5138	11731981	11737119	2.59	1.61	1
10006272	PT	Reproductive system and breast disorders	Breast mass	71.26	8.46	4.8	14.93	12	3244	3256	5126	11728737	11733863	5138	11731981	11737119	2.7	1.91	1
10006298	PT	Reproductive system and breast disorders	Breast pain	42.74	5.46	3.16	9.41	13	5452	5465	5125	11726529	11731654	5138	11731981	11737119	2.22	1.47	1
10006312	PT	Reproductive system and breast disorders	Breast swelling	98.54	14.42	7.48	27.78	9	1428	1437	5129	11730553	11735682	5138	11731981	11737119	3.07	2.17	1
10006313	PT	Reproductive system and breast disorders	Breast tenderness	27.87	4.98	2.68	9.27	10	4589	4599	5128	11727392	11732520	5138	11731981	11737119	2.06	1.18	1
10008297	PT	Reproductive system and breast disorders	Cervical polyp	148.61	51.94	19.27	139.97	4	176	180	5134	11731805	11736939	5138	11731981	11737119	2.96	1.54	1
10014753	PT	Reproductive system and breast disorders	Endometrial disorder	65.11	34.1	10.9	106.66	3	201	204	5135	11731780	11736915	5138	11731981	11737119	2.57	0.88	1
10014755	PT	Reproductive system and breast disorders	Endometrial hyperplasia	152.62	32.89	14.69	73.67	6	417	423	5132	11731564	11736696	5138	11731981	11737119	3.25	2.12	1
10014756	PT	Reproductive system and breast disorders	Endometrial hypertrophy	56.93	30.06	9.62	93.93	3	228	231	5135	11731753	11736888	5138	11731981	11737119	2.54	0.87	1
10014778	PT	Reproductive system and breast disorders	Endometriosis	35.64	7.94	3.78	16.69	7	2015	2022	5131	11729966	11735097	5138	11731981	11737119	2.44	1.38	1
10027304	PT	Reproductive system and breast disorders	Menopausal symptoms	458.88	33.13	20.21	54.32	16	1106	1122	5122	11730875	11735997	5138	11731981	11737119	4.06	3.38	1
10027327	PT	Reproductive system and breast disorders	Menstrual disorder	31.54	5.41	2.91	10.07	10	4227	4237	5128	11727754	11732882	5138	11731981	11737119	2.16	1.31	1
10033132	PT	Reproductive system and breast disorders	Ovarian cyst	19.6	4.31	2.24	8.29	9	4776	4785	5129	11727205	11732334	5138	11731981	11737119	1.87	0.96	1
10033139	PT	Reproductive system and breast disorders	Ovarian disorder	23.07	13.44	4.32	41.82	3	510	513	5135	11731471	11736606	5138	11731981	11737119	2.27	0.58	1
10033266	PT	Reproductive system and breast disorders	Ovarian hyperstimulation syndrome	30.83	9.75	4.05	23.48	5	1172	1177	5133	11730809	11735942	5138	11731981	11737119	2.44	1.17	1
10034336	PT	Reproductive system and breast disorders	Penis disorder	31.47	8.31	3.73	18.54	6	1650	1656	5132	11730331	11735463	5138	11731981	11737119	2.41	1.24	1
10036601	PT	Reproductive system and breast disorders	Premature menopause	50.23	18.77	7.01	50.23	4	487	491	5134	11731494	11736628	5138	11731981	11737119	2.65	1.23	1
10040477	PT	Reproductive system and breast disorders	Sexual dysfunction	6.76	2.67	1.34	5.35	8	6845	6853	5130	11725136	11730266	5138	11731981	11737119	1.28	0.31	1
10043298	PT	Reproductive system and breast disorders	Testicular atrophy	30.36	17.01	5.46	52.97	3	403	406	5135	11731578	11736713	5138	11731981	11737119	2.37	0.66	1
10043306	PT	Reproductive system and breast disorders	Testicular disorder	20.31	12.09	3.89	37.61	3	567	570	5135	11731414	11736549	5138	11731981	11737119	2.22	0.55	1
10043345	PT	Reproductive system and breast disorders	Testicular pain	21.48	7.38	3.07	17.77	5	1548	1553	5133	11730433	11735566	5138	11731981	11737119	2.22	0.98	1
10043354	PT	Reproductive system and breast disorders	Testicular swelling	17.98	10.95	3.52	34.05	3	626	629	5135	11731355	11736490	5138	11731981	11737119	2.17	0.47	1
10046811	PT	Reproductive system and breast disorders	Uterine polyp	234.44	28.42	15.22	53.05	10	805	815	5128	11731176	11736304	5138	11731981	11737119	3.62	2.76	1
10047791	PT	Reproductive system and breast disorders	Vulvovaginal dryness	91.6	13.53	7.02	26.08	9	1521	1530	5129	11730460	11735589	5138	11731981	11737119	3.02	2.11	1
10049872	PT	Reproductive system and breast disorders	Breast discomfort	46.86	17.65	6.6	47.21	4	518	522	5134	11731463	11736597	5138	11731981	11737119	2.63	1.18	1
10057672	PT	Reproductive system and breast disorders	Male sexual dysfunction	35.73	19.64	6.3	61.21	3	349	352	5135	11731632	11736767	5138	11731981	11737119	2.42	0.69	1
10058841	PT	Reproductive system and breast disorders	Adnexa uteri pain	17.88	10.9	3.5	33.89	3	629	632	5135	11731352	11736487	5138	11731981	11737119	2.17	0.5	1
10061461	PT	Reproductive system and breast disorders	Erectile dysfunction	8.46	2.25	1.33	3.8	14	14242	14256	5124	11717739	11722863	5138	11731981	11737119	1.11	0.4	1
10014962	PT	Respiratory, thoracic and mediastinal disorders	Eosinophilic pneumonia	5.43	4.71	1.52	14.62	3	1456	1459	5135	11730525	11735660	5138	11731981	11737119	1.62	-0.04	0
10022611	PT	Respiratory, thoracic and mediastinal disorders	Interstitial lung disease	499.59	8.42	6.74	10.52	79	21715	21794	5059	11710266	11715325	5138	11731981	11737119	2.99	2.71	1
10028756	PT	Respiratory, thoracic and mediastinal disorders	Nasal polyps	6.08	5.04	1.62	15.66	3	1359	1362	5135	11730622	11735757	5138	11731981	11737119	1.67	-0.01	0
10035598	PT	Respiratory, thoracic and mediastinal disorders	Pleural effusion	37.12	2.8	1.99	3.92	34	27895	27929	5104	11704086	11709190	5138	11731981	11737119	1.44	1	1
10035616	PT	Respiratory, thoracic and mediastinal disorders	Pleural thickening	701.01	93.15	47.81	181.5	9	221	230	5129	11731760	11736889	5138	11731981	11737119	3.98	3.07	1
10035742	PT	Respiratory, thoracic and mediastinal disorders	Pneumonitis	13.92	2.76	1.63	4.66	14	11611	11625	5124	11720370	11725494	5138	11731981	11737119	1.38	0.68	1
10049459	PT	Respiratory, thoracic and mediastinal disorders	Lymphangioleiomyomatosis	1141.24	254	109.23	590.66	6	54	60	5132	11731927	11737059	5138	11731981	11737119	3.63	2.5	1
10056342	PT	Respiratory, thoracic and mediastinal disorders	Pulmonary mass	20.06	4.06	2.18	7.56	10	5627	5637	5128	11726354	11731482	5138	11731981	11737119	1.82	0.96	1
10075535	PT	Respiratory, thoracic and mediastinal disorders	Respiratory symptom	22	9.37	3.51	25.01	4	976	980	5134	11731005	11736139	5138	11731981	11737119	2.28	0.84	1
10012431	PT	Skin and subcutaneous tissue disorders	Dermatitis	27.09	3.89	2.3	6.57	14	8239	8253	5124	11723742	11728866	5138	11731981	11737119	1.82	1.1	1
10018999	PT	Skin and subcutaneous tissue disorders	Haemorrhage subcutaneous	16.93	6.22	2.59	14.97	5	1837	1842	5133	11730144	11735277	5138	11731981	11737119	2.07	0.82	1
10029410	PT	Skin and subcutaneous tissue disorders	Night sweats	33.43	3.42	2.23	5.26	21	14053	14074	5117	11717928	11723045	5138	11731981	11737119	1.69	1.12	1
10037898	PT	Skin and subcutaneous tissue disorders	Rash vesicular	13.78	5.41	2.25	13.01	5	2113	2118	5133	11729868	11735001	5138	11731981	11737119	1.95	0.69	1
10040851	PT	Skin and subcutaneous tissue disorders	Skin fragility	61.96	22.68	8.47	60.75	4	403	407	5134	11731578	11736712	5138	11731981	11737119	2.73	1.29	1
10040867	PT	Skin and subcutaneous tissue disorders	Skin hypertrophy	7.12	5.57	1.79	17.31	3	1230	1233	5135	11730751	11735886	5138	11731981	11737119	1.75	0.09	1
10040882	PT	Skin and subcutaneous tissue disorders	Skin lesion	8.41	2.32	1.34	3.99	13	12840	12853	5125	11719141	11724266	5138	11731981	11737119	1.14	0.39	1
10040914	PT	Skin and subcutaneous tissue disorders	Skin reaction	6.77	2.67	1.34	5.35	8	6838	6846	5130	11725143	11730273	5138	11731981	11737119	1.28	0.29	1
10048886	PT	Skin and subcutaneous tissue disorders	Onychoclasis	60.65	8.05	4.45	14.55	11	3128	3139	5127	11728853	11733980	5138	11731981	11737119	2.62	1.79	1
10057970	PT	Skin and subcutaneous tissue disorders	Toxic skin eruption	7.69	3.36	1.51	7.48	6	4084	4090	5132	11727897	11733029	5138	11731981	11737119	1.5	0.36	1
10058675	PT	Skin and subcutaneous tissue disorders	Dermatitis psoriasiform	10.98	7.5	2.41	23.3	3	914	917	5135	11731067	11736202	5138	11731981	11737119	1.96	0.26	1
10030339	PT	Surgical and medical procedures	Oophorectomy bilateral	173.58	89.01	28.08	282.18	3	77	80	5135	11731904	11737039	5138	11731981	11737119	2.71	1.05	0
10061609	PT	Surgical and medical procedures	Abdominal operation	73.01	20.37	8.44	49.15	5	561	566	5133	11731420	11736553	5138	11731981	11737119	2.88	1.6	0
10003178	PT	Vascular disorders	Arterial thrombosis	8.75	6.39	2.06	19.84	3	1073	1076	5135	11730908	11736043	5138	11731981	11737119	1.85	0.19	1
10005746	PT	Vascular disorders	Blood pressure fluctuation	4.76	2.2	1.15	4.24	9	9336	9345	5129	11722645	11727774	5138	11731981	11737119	1.05	0.15	1
10014513	PT	Vascular disorders	Embolism arterial	60.88	17.31	7.18	41.75	5	660	665	5133	11731321	11736454	5138	11731981	11737119	2.8	1.54	1
10025282	PT	Vascular disorders	Lymphoedema	39.34	6.88	3.57	13.24	9	2992	3001	5129	11728989	11734118	5138	11731981	11737119	2.39	1.47	1
10049771	PT	Vascular disorders	Shock haemorrhagic	6.11	3.37	1.4	8.1	5	3391	3396	5133	11728590	11733723	5138	11731981	11737119	1.47	0.21	1
10060800	PT	Vascular disorders	Hot flush	2905.14	15.53	13.59	17.76	226	34647	34873	4912	11697334	11702246	5138	11731981	11737119	3.84	3.68	1
10060964	PT	Vascular disorders	Arterial haemorrhage	22.49	13.16	4.23	40.94	3	521	524	5135	11731460	11736595	5138	11731981	11737119	2.26	0.55	1
10061408	PT	Vascular disorders	Venous thrombosis limb	20.27	8.79	3.29	23.47	4	1040	1044	5134	11730941	11736075	5138	11731981	11737119	2.23	0.83	1

## Sheet: triptorelin_ SOC
CODE	RANK	SOC	Adverse.event	Chi_squared	ROR	ROR_lower_bound	ROR_upper_bound	DE	dE	E	De	de	e	D	d	N	IC_trip	IC025_trip
10018873	PT	Blood and lymphatic system disorders	Haemoconcentration	2036.63	374.168	171.906	814.408	7	70	77	3136	11733906	11737042	3143	11733976	11737119	3.85	2.82	1
10081004	PT	Cardiac disorders	Hypersensitivity myocarditis	235.708	119.263	37.761	376.676	3	94	97	3140	11733882	11737022	3143	11733976	11737119	2.73	1.08	1
10056370	PT	Cardiac disorders	Congestive cardiomyopathy	315.053	23.239	14.198	38.038	16	2583	2599	3127	11731393	11734520	3143	11733976	11737119	3.79	3.13	1
10051592	PT	Cardiac disorders	Acute coronary syndrome	106.918	10.94	6.34	18.878	13	4453	4466	3130	11729523	11732653	3143	11733976	11737119	2.99	2.25	1
10067660	PT	Cardiac disorders	Heart valve incompetence	22.975	9.683	3.627	25.849	4	1544	1548	3139	11732432	11735571	3143	11733976	11737119	2.3	0.88	1
10047348	PT	Ear and labyrinth disorders	Vertigo positional	28.211	15.923	5.12	49.519	3	704	707	3140	11733272	11736412	3143	11733976	11737119	2.34	0.66	1
10056447	PT	Endocrine disorders	Pituitary apoplexy	2274.26	422.448	193.209	923.677	7	62	69	3136	11733914	11737050	3143	11733976	11737119	3.85	2.81	1
10059594	PT	Endocrine disorders	Secondary hypogonadism	512.706	133.545	54.691	326.093	5	140	145	3138	11733836	11736974	3143	11733976	11737119	3.35	2.09	1
10058084	PT	Endocrine disorders	Precocious puberty	318.529	66.595	29.684	149.402	6	337	343	3137	11733639	11736776	3143	11733976	11737119	3.46	2.33	1
10049760	PT	Endocrine disorders	Pituitary haemorrhage	105.18	53.639	17.151	167.757	3	209	212	3140	11733767	11736907	3143	11733976	11737119	2.65	0.96	1
10060823	PT	Eye disorders	Choroidal neovascularisation	297.203	52.173	24.724	110.095	7	502	509	3136	11733474	11736610	3143	11733976	11737119	3.56	2.53	1
10030875	PT	Eye disorders	Ophthalmoplegia	137.303	29.645	13.266	66.248	6	757	763	3137	11733219	11736356	3143	11733976	11737119	3.21	2.08	1
10018935	PT	Gastrointestinal disorders	Haemoperitoneum	221.101	29.923	15.514	57.715	9	1126	1135	3134	11732850	11735984	3143	11733976	11737119	3.56	2.66	1
10003445	PT	Gastrointestinal disorders	Ascites	1592.47	22.775	18.23	28.454	80	13441	13521	3063	11720535	11723598	3143	11733976	11737119	4.29	4.01	1
10078659	PT	Gastrointestinal disorders	Intra-abdominal fluid collection	21.181	12.497	4.021	38.843	3	897	900	3140	11733079	11736219	3143	11733976	11737119	2.24	0.55	1
10036772	PT	Gastrointestinal disorders	Proctalgia	4.812	4.387	1.413	13.618	3	2555	2558	3140	11731421	11734561	3143	11733976	11737119	1.56	-0.12	0
10019772	PT	Hepatobiliary disorders	Hepatitis fulminant	11.765	7.883	2.538	24.484	3	1422	1425	3140	11732554	11735694	3143	11733976	11737119	1.99	0.29	1
10068237	PT	Hepatobiliary disorders	Hypertransaminasaemia	13.428	6.483	2.43	17.299	4	2306	2310	3139	11731670	11734809	3143	11733976	11737119	2.01	0.58	1
10008635	PT	Hepatobiliary disorders	Cholestasis	25.972	4.764	2.56	8.866	10	7857	7867	3133	11726119	11729252	3143	11733976	11737119	2.01	1.17	1
10068786	PT	Immune system disorders	Overlap syndrome	1238.33	163.574	83.839	319.142	9	206	215	3134	11733770	11736904	3143	11733976	11737119	4.09	3.19	1
10021531	PT	Infections and infestations	Impetigo	30.873	17.22	5.536	53.561	3	651	654	3140	11733325	11736465	3143	11733976	11737119	2.37	0.67	1
10015145	PT	Infections and infestations	Erysipelas	15.86	7.303	2.737	19.49	4	2047	2051	3139	11731929	11735068	3143	11733976	11737119	2.1	0.66	1
10048709	PT	Infections and infestations	Urosepsis	18.182	5.588	2.507	12.455	6	4015	4021	3137	11729961	11733098	3143	11733976	11737119	2.04	0.89	1
10003011	PT	Infections and infestations	Appendicitis	4.905	3.52	1.32	9.39	4	4246	4250	3139	11729730	11732869	3143	11733976	11737119	1.46	0.03	1
10053247	PT	Metabolism and nutrition disorders	Insulin-requiring type 2 diabetes mellitus	371.164	96.373	39.637	234.317	5	194	199	3138	11733782	11736920	3143	11733976	11737119	3.31	2.05	1
10021654	PT	Metabolism and nutrition disorders	Increased appetite	102.065	7.971	5.013	12.675	18	8473	8491	3125	11725503	11728628	3143	11733976	11737119	2.74	2.12	1
10056465	PT	Metabolism and nutrition disorders	Food craving	7.22	5.618	1.81	17.445	3	1995	1998	3140	11731981	11735121	3143	11733976	11737119	1.76	0.05	1
10067585	PT	Metabolism and nutrition disorders	Type 2 diabetes mellitus	67.365	4.778	3.197	7.142	24	18865	18889	3119	11715111	11718230	3143	11733976	11737119	2.14	1.62	1
10067584	PT	Metabolism and nutrition disorders	Type 1 diabetes mellitus	6.827	4.211	1.578	11.232	4	3550	3554	3139	11730426	11733565	3143	11733976	11737119	1.63	0.22	1
10018746	PT	Musculoskeletal and connective tissue disorders	Growth accelerated	7841.22	612.643	360.731	1040.47	16	98	114	3127	11733878	11737005	3143	11733976	11737119	4.96	4.3	1
10015078	PT	Musculoskeletal and connective tissue disorders	Epiphyses premature fusion	11946.6	610.062	395.769	940.386	24	148	172	3119	11733828	11736947	3143	11733976	11737119	5.49	4.96	1
10081945	PT	Musculoskeletal and connective tissue disorders	Growth disorder	479.817	166.138	60.987	452.582	4	90	94	3139	11733886	11737025	3143	11733976	11737119	3.1	1.69	1
10015079	PT	Musculoskeletal and connective tissue disorders	Epiphysiolysis	539.166	140.574	57.523	343.533	5	133	138	3138	11733843	11736981	3143	11733976	11737119	3.36	2.1	1
10005954	PT	Musculoskeletal and connective tissue disorders	Bone development abnormal	135.684	68.777	21.941	215.59	3	163	166	3140	11733813	11736953	3143	11733976	11737119	2.68	0.97	1
10078638	PT	Musculoskeletal and connective tissue disorders	Systemic scleroderma	166.621	43.887	18.161	106.058	5	426	431	3138	11733550	11736688	3143	11733976	11737119	3.16	1.89	1
10053759	PT	Musculoskeletal and connective tissue disorders	Growth retardation	136.395	19.187	9.957	36.972	9	1756	1765	3134	11732220	11735354	3143	11733976	11737119	3.29	2.4	1
10031290	PT	Musculoskeletal and connective tissue disorders	Osteoporotic fracture	20.843	12.332	3.968	38.33	3	909	912	3140	11733067	11736207	3143	11733976	11737119	2.23	0.52	1
10028653	PT	Musculoskeletal and connective tissue disorders	Myositis	37.039	7.269	3.629	14.557	8	4118	4126	3135	11729858	11732993	3143	11733976	11737119	2.41	1.45	1
10039710	PT	Musculoskeletal and connective tissue disorders	Scleroderma	15.414	7.153	2.68	19.089	4	2090	2094	3139	11731886	11735025	3143	11733976	11737119	2.08	0.65	1
10028289	PT	Musculoskeletal and connective tissue disorders	Muscle atrophy	16.937	4.725	2.249	9.924	7	5541	5548	3136	11728435	11731571	3143	11733976	11737119	1.92	0.87	1
10006002	PT	Musculoskeletal and connective tissue disorders	Bone pain	24.544	2.858	1.878	4.347	22	28874	28896	3121	11705102	11708223	3143	11733976	11737119	1.45	0.91	1
10036911	PT	Neoplasms benign, malignant and unspecified (incl cysts and polyps)	Prostate cancer recurrent	88.452	45.387	14.53	141.772	3	247	250	3140	11733729	11736869	3143	11733976	11737119	2.63	0.9	1
10045169	PT	Neoplasms benign, malignant and unspecified (incl cysts and polyps)	Tumour flare	72.901	37.746	12.098	117.769	3	297	300	3140	11733679	11736819	3143	11733976	11737119	2.59	0.94	1
10059420	PT	Neoplasms benign, malignant and unspecified (incl cysts and polyps)	Paraneoplastic syndrome	61.419	32.122	10.304	100.136	3	349	352	3140	11733627	11736767	3143	11733976	11737119	2.56	0.87	1
10036909	PT	Neoplasms benign, malignant and unspecified (incl cysts and polyps)	Prostate cancer metastatic	184.67	22.709	12.184	42.328	10	1649	1659	3133	11732327	11735460	3143	11733976	11737119	3.48	2.61	1
10062194	PT	Neoplasms benign, malignant and unspecified (incl cysts and polyps)	Metastasis	174.71	14.569	8.764	24.219	15	3861	3876	3128	11730115	11733243	3143	11733976	11737119	3.33	2.65	1
10027191	PT	Neoplasms benign, malignant and unspecified (incl cysts and polyps)	Meningioma	39.94	12.03	4.996	28.963	5	1554	1559	3138	11732422	11735560	3143	11733976	11737119	2.58	1.35	1
10027452	PT	Neoplasms benign, malignant and unspecified (incl cysts and polyps)	Metastases to bone	168.522	10.45	6.8	16.06	21	7548	7569	3122	11726428	11729550	3143	11733976	11737119	3.09	2.51	1
10027459	PT	Neoplasms benign, malignant and unspecified (incl cysts and polyps)	Metastases to lymph nodes	27.387	7.477	3.354	16.668	6	3001	3007	3137	11730975	11734112	3143	11733976	11737119	2.32	1.19	1
10040907	PT	Neoplasms benign, malignant and unspecified (incl cysts and polyps)	Skin papilloma	7.834	5.928	1.909	18.406	3	1891	1894	3140	11732085	11735225	3143	11733976	11737119	1.8	0.1	1
10027458	PT	Neoplasms benign, malignant and unspecified (incl cysts and polyps)	Metastases to lung	17.559	4.834	2.301	10.153	7	5416	5423	3136	11728560	11731696	3143	11733976	11737119	1.94	0.88	1
10061019	PT	Neoplasms benign, malignant and unspecified (incl cysts and polyps)	Brain neoplasm	6.981	3.608	1.5	8.679	5	5179	5184	3138	11728797	11731935	3143	11733976	11737119	1.54	0.28	1
10061309	PT	Neoplasms benign, malignant and unspecified (incl cysts and polyps)	Neoplasm progression	7.905	2.263	1.312	3.903	13	21495	21508	3130	11712481	11715611	3143	11733976	11737119	1.11	0.38	1
10052593	PT	Nervous system disorders	Meningorrhagia	217.372	109.909	34.848	346.649	3	102	105	3140	11733874	11737014	3143	11733976	11737119	2.73	1	1
10012271	PT	Nervous system disorders	Dementia alzheimer's type	8794.27	91.554	75.2	111.463	105	4428	4533	3038	11729548	11732586	3143	11733976	11737119	5.94	5.71	1
10002091	PT	Nervous system disorders	Anaesthesia	240.393	82.609	30.653	222.629	4	181	185	3139	11733795	11736934	3143	11733976	11737119	3.03	1.6	1
10041549	PT	Nervous system disorders	Spinal cord compression	52.297	12.515	5.611	27.916	6	1793	1799	3137	11732183	11735320	3143	11733976	11737119	2.73	1.59	1
10013886	PT	Nervous system disorders	Dysaesthesia	14.041	9.004	2.898	27.97	3	1245	1248	3140	11732731	11735871	3143	11733976	11737119	2.07	0.35	1
10078904	PT	Nervous system disorders	Idiopathic intracranial hypertension	14.812	6.95	2.604	18.547	4	2151	2155	3139	11731825	11734964	3143	11733976	11737119	2.06	0.64	1
10061256	PT	Nervous system disorders	Ischaemic stroke	75.128	6.626	4.112	10.677	17	9623	9640	3126	11724353	11727479	3143	11733976	11737119	2.51	1.87	1
10082490	PT	Nervous system disorders	Taste disorder	20.911	4.483	2.33	8.628	9	7511	7520	3134	11726465	11729599	3143	11733976	11737119	1.92	1.01	1
10057668	PT	Nervous system disorders	Cognitive disorder	7.447	2.149	1.271	3.633	14	24383	24397	3129	11709593	11712722	3143	11733976	11737119	1.04	0.33	1
10012271	PT	Nervous system disorders	Dementia Alzheimer's type	7857.31	81.064	66.661	98.579	106	5050	5156	3037	11728926	11731963	3143	11733976	11737119	5.82	5.59	0
10066288	PT	Pregnancy, puerperium and perinatal conditions	Uterine hyperstimulation	390.712	200.192	62.629	639.909	3	56	59	3140	11733920	11737060	3143	11733976	11737119	2.76	1.01	1
10014166	PT	Pregnancy, puerperium and perinatal conditions	Ectopic pregnancy	18.988	8.352	3.129	22.292	4	1790	1794	3139	11732186	11735325	3143	11733976	11737119	2.2	0.74	1
10054196	PT	Psychiatric disorders	Affect lability	385.694	17.002	11.631	24.854	27	5977	6004	3116	11727999	11731115	3143	11733976	11737119	3.71	3.2	1
10027940	PT	Psychiatric disorders	Mood altered	463.093	12.19	9.135	16.267	47	14595	14642	3096	11719381	11722477	3143	11733976	11737119	3.43	3.06	1
10027951	PT	Psychiatric disorders	Mood swings	269.842	8.59	6.333	11.651	42	18472	18514	3101	11715504	11718605	3143	11733976	11737119	2.96	2.57	1
10004207	PT	Psychiatric disorders	Behaviour disorder	12.356	6.119	2.293	16.328	4	2443	2447	3139	11731533	11734672	3143	11733976	11737119	1.96	0.54	1
10034719	PT	Psychiatric disorders	Personality change	23.798	5.318	2.656	10.648	8	5628	5636	3135	11728348	11731483	3143	11733976	11737119	2.08	1.12	1
10012397	PT	Psychiatric disorders	Depression suicidal	6.382	5.194	1.673	16.126	3	2158	2161	3140	11731818	11734958	3143	11733976	11737119	1.7	0.01	1
10083622	PT	Psychiatric disorders	Attention deficit hyperactivity disorder	6.915	4.242	1.59	11.315	4	3524	3528	3139	11730452	11733591	3143	11733976	11737119	1.64	0.17	1
10024419	PT	Psychiatric disorders	Libido decreased	6.895	3.179	1.427	7.085	6	7055	7061	3137	11726921	11730058	3143	11733976	11737119	1.44	0.33	1
10014551	PT	Psychiatric disorders	Emotional disorder	17.262	2.847	1.742	4.654	16	21052	21068	3127	11712924	11716051	3143	11733976	11737119	1.43	0.76	1
10057667	PT	Psychiatric disorders	Bipolar disorder	4.274	2.847	1.184	6.847	5	6564	6569	3138	11727412	11730550	3143	11733976	11737119	1.28	0	1
10001488	PT	Psychiatric disorders	Aggression	23.337	2.791	1.835	4.246	22	29562	29584	3121	11704414	11707535	3143	11733976	11737119	1.42	0.87	1
10022998	PT	Psychiatric disorders	Irritability	25.73	2.742	1.85	4.065	25	34207	34232	3118	11699769	11702887	3143	11733976	11737119	1.4	0.88	1
10002368	PT	Psychiatric disorders	Anger	4.723	2.027	1.121	3.665	11	20295	20306	3132	11713681	11716813	3143	11733976	11737119	0.95	0.15	1
10043169	PT	Psychiatric disorders	Tearfulness	5.254	4.616	1.487	14.331	3	2428	2431	3140	11731548	11734688	3143	11733976	11737119	1.6	-0.08	0
10065604	PT	Psychiatric disorders	Suicidal behaviour	4.069	3.997	1.288	12.408	3	2804	2807	3140	11731172	11734312	3143	11733976	11737119	1.48	-0.2	0
10049810	PT	Renal and urinary disorders	Ureteric rupture	1010.05	560.539	166.481	1887.33	3	20	23	3140	11733956	11737096	3143	11733976	11737119	2.79	1.11	1
10027561	PT	Renal and urinary disorders	Micturition disorder	19.156	8.408	3.15	22.443	4	1778	1782	3139	11732198	11735337	3143	11733976	11737119	2.2	0.73	1
10020524	PT	Renal and urinary disorders	Hydronephrosis	7.166	4.33	1.623	11.552	4	3452	3456	3139	11730524	11733663	3143	11733976	11737119	1.66	0.23	1
10018867	PT	Renal and urinary disorders	Haematuria	10.521	2.633	1.493	4.642	12	17058	17070	3131	11716918	11720049	3143	11733976	11737119	1.3	0.54	1
10033266	PT	Reproductive system and breast disorders	Ovarian hyperstimulation syndrome	103047	719.851	611.937	846.795	181	996	1177	2962	11732980	11735942	3143	11733976	11737119	7.8	7.62	1
10033157	PT	Reproductive system and breast disorders	Ovarian enlargement	2292.7	246.771	133.933	454.673	11	167	178	3132	11733809	11736941	3143	11733976	11737119	4.39	3.6	1
10072943	PT	Reproductive system and breast disorders	Adnexal torsion	231.378	79.533	29.524	214.254	4	188	192	3139	11733788	11736927	3143	11733976	11737119	3.03	1.58	1
10006242	PT	Reproductive system and breast disorders	Breast enlargement	2583.34	72.151	52.457	99.24	39	2043	2082	3104	11731933	11735037	3143	11733976	11737119	5.22	4.81	1
10065388	PT	Reproductive system and breast disorders	Pelvic fluid collection	251.913	65.6	27.077	158.931	5	285	290	3138	11733691	11736829	3143	11733976	11737119	3.25	1.99	1
10043306	PT	Reproductive system and breast disorders	Testicular disorder	36.111	19.771	6.354	61.52	3	567	570	3140	11733409	11736549	3143	11733976	11737119	2.42	0.7	1
10033136	PT	Reproductive system and breast disorders	Ovarian cyst ruptured	31.257	17.407	5.596	54.145	3	644	647	3140	11733332	11736472	3143	11733976	11737119	2.38	0.7	1
10046910	PT	Reproductive system and breast disorders	Vaginal haemorrhage	458.677	9.728	7.548	12.537	61	23826	23887	3082	11710150	11713232	3143	11733976	11737119	3.16	2.83	1
10013935	PT	Reproductive system and breast disorders	Dysmenorrhoea	91.906	9.065	5.359	15.333	14	5789	5803	3129	11728187	11731316	3143	11733976	11737119	2.82	2.11	1
10006312	PT	Reproductive system and breast disorders	Breast swelling	11.631	7.817	2.517	24.279	3	1434	1437	3140	11732542	11735682	3143	11733976	11737119	1.98	0.27	1
10027327	PT	Reproductive system and breast disorders	Menstrual disorder	25.388	6.19	2.947	13.002	7	4230	4237	3136	11729746	11732882	3143	11733976	11737119	2.2	1.16	1
10006298	PT	Reproductive system and breast disorders	Breast pain	33.858	6.173	3.207	11.882	9	5456	5465	3134	11728520	11731654	3143	11733976	11737119	2.27	1.36	1
10034263	PT	Reproductive system and breast disorders	Pelvic pain	17.011	3.962	2.059	7.625	9	8498	8507	3134	11725478	11728612	3143	11733976	11737119	1.77	0.87	1
10022559	PT	Reproductive system and breast disorders	Intermenstrual bleeding	25.078	3.9	2.262	6.727	13	12482	12495	3130	11721494	11724624	3143	11733976	11737119	1.81	1.07	1
10037383	PT	Respiratory, thoracic and mediastinal disorders	Pulmonary fibrosis	8.607	3.225	1.536	6.773	7	8116	8123	3136	11725860	11728996	3143	11733976	11737119	1.49	0.46	1
10035598	PT	Respiratory, thoracic and mediastinal disorders	Pleural effusion	16.284	2.551	1.625	4.005	19	27910	27929	3124	11706066	11709190	3143	11733976	11737119	1.29	0.69	1
10020864	PT	Skin and subcutaneous tissue disorders	Hypertrichosis	594.224	52.399	30.277	90.687	13	930	943	3130	11733046	11736176	3143	11733976	11737119	4.17	3.43	1
10019044	PT	Skin and subcutaneous tissue disorders	Hair growth abnormal	542.997	24.948	16.809	37.027	25	3770	3795	3118	11730206	11733324	3143	11733976	11737119	4.07	3.56	1
10035039	PT	Skin and subcutaneous tissue disorders	Piloerection	40.383	21.852	7.021	68.017	3	513	516	3140	11733463	11736603	3143	11733976	11737119	2.46	0.75	1
10040904	PT	Skin and subcutaneous tissue disorders	Skin odour abnormal	183.34	20.5	11.323	37.115	11	2010	2021	3132	11731966	11735098	3143	11733976	11737119	3.47	2.65	1
10039792	PT	Skin and subcutaneous tissue disorders	Seborrhoea	16.33	10.126	3.259	31.463	3	1107	1110	3140	11732869	11736009	3143	11733976	11737119	2.13	0.44	1
10000496	PT	Skin and subcutaneous tissue disorders	Acne	215.244	7.96	5.755	11.012	37	17533	17570	3106	11716443	11719549	3143	11733976	11737119	2.85	2.44	1
10057970	PT	Skin and subcutaneous tissue disorders	Toxic skin eruption	10.591	4.575	1.902	11.006	5	4085	4090	3138	11729891	11733029	3143	11733976	11737119	1.79	0.56	1
10073508	PT	Skin and subcutaneous tissue disorders	Drug reaction with eosinophilia and systemic symptoms	6.626	2.376	1.277	4.421	10	15741	15751	3133	11718235	11721368	3143	11733976	11737119	1.15	0.31	1
10011686	PT	Skin and subcutaneous tissue disorders	Cutaneous vasculitis	5.47	4.727	1.523	14.676	3	2371	2374	3140	11731605	11734745	3143	11733976	11737119	1.62	-0.06	0
10061731	PT	Surgical and medical procedures	Bone operation	65.409	34.074	10.927	106.255	3	329	332	3140	11733647	11736787	3143	11733976	11737119	2.57	0.85	0
10037912	PT	Vascular disorders	Raynaud's phenomenon	71.707	12.299	6.138	24.644	8	2434	2442	3135	11731542	11734677	3143	11733976	11737119	2.88	1.91	1
10034879	PT	Vascular disorders	Phlebitis	37.717	9.573	4.293	21.346	6	2344	2350	3137	11731632	11734769	3143	11733976	11737119	2.53	1.38	1
10060800	PT	Vascular disorders	Hot flush	315.152	6.986	5.453	8.95	64	34809	34873	3079	11699167	11702246	3143	11733976	11737119	2.71	2.4	1
10021138	PT	Vascular disorders	Hypovolaemic shock	6.58	5.295	1.705	16.439	3	2117	2120	3140	11731859	11734999	3143	11733976	11737119	1.71	0.05	1
10047115	PT	Vascular disorders	Vasculitis	5.885	3.306	1.374	7.951	5	5653	5658	3138	11728323	11731461	3143	11733976	11737119	1.45	0.19	1

## Sheet: leuprolide_SOC 
CODE	RANK	SOC	Adverse.event	Chi_squared	ROR	ROR_lower_bound	ROR_upper_bound	DE	dE	E	De	de	e	D	d	N	IC_leup	IC025_leup
10067015	PT	Blood and lymphatic system disorders	Retroperitoneal lymphadenopathy	19.29	6.94	2.85	16.85	5	193	198	43678	11693243	11736921	43683	11693436	11737119	2.15	0.91	1
10073485	PT	Blood and lymphatic system disorders	Abdominal lymphadenopathy	7.33	3.73	1.54	9.01	5	359	364	43678	11693077	11736755	43683	11693436	11737119	1.57	0.34	1
10002817	PT	Blood and lymphatic system disorders	Antiphospholipid syndrome	7.54	2.81	1.4	5.65	8	761	769	43675	11692675	11736350	43683	11693436	11737119	1.34	0.38	1
10048761	PT	Cardiac disorders	Atrial rupture	115.43	73.01	20.37	261.72	3	11	14	43680	11693425	11737105	43683	11693436	11737119	2.66	0.98	1
10048974	PT	Cardiac disorders	Cardiac pseudoaneurysm	80.06	31.5	11.18	88.76	4	34	38	43679	11693402	11737081	43683	11693436	11737119	2.81	1.39	1
10058968	PT	Cardiac disorders	Heart valve calcification	26.72	11.27	4.15	30.66	4	95	99	43679	11693341	11737020	43683	11693436	11737119	2.37	0.98	1
10061996	PT	Cardiac disorders	Heart valve stenosis	6.37	5.25	1.67	16.46	3	153	156	43680	11693283	11736963	43683	11693436	11737119	1.7	0.04	0
10061373	PT	Ear and labyrinth disorders	Sudden hearing loss	8.76	2.67	1.43	4.98	10	1002	1012	43673	11692434	11736107	43683	11693436	11737119	1.3	0.45	1
10056447	PT	Endocrine disorders	Pituitary apoplexy	333.94	45.38	23.21	88.72	10	59	69	43673	11693377	11737050	43683	11693436	11737119	3.79	2.94	1
10049760	PT	Endocrine disorders	Pituitary haemorrhage	840.97	39.09	26.1	58.55	27	185	212	43656	11693251	11736907	43683	11693436	11737119	4.42	3.94	1
10014146	PT	Endocrine disorders	Ectopic ACTH syndrome	96.34	38.25	13.41	109.04	4	28	32	43679	11693408	11737087	43683	11693436	11737119	2.86	1.42	1
10043315	PT	Endocrine disorders	Testicular failure	82.4	32.45	11.5	91.6	4	33	37	43679	11693403	11737082	43683	11693436	11737119	2.82	1.41	1
10058084	PT	Endocrine disorders	Precocious puberty	99.05	10.55	6.06	18.36	13	330	343	43670	11693106	11736776	43683	11693436	11737119	2.93	2.19	1
10002261	PT	Endocrine disorders	Androgen deficiency	28.92	9.49	3.89	23.16	5	141	146	43678	11693295	11736973	43683	11693436	11737119	2.4	1.14	1
10020571	PT	Endocrine disorders	Hyperaldosteronism	28.42	9.36	3.84	22.84	5	143	148	43678	11693293	11736971	43683	11693436	11737119	2.39	1.14	1
10002659	PT	Endocrine disorders	Anovulatory cycle	19.07	8.57	3.17	23.19	4	125	129	43679	11693311	11736990	43683	11693436	11737119	2.2	0.75	1
10021011	PT	Endocrine disorders	Hypogonadism male	10.58	7.44	2.36	23.42	3	108	111	43680	11693328	11737008	43683	11693436	11737119	1.94	0.24	1
10030247	PT	Endocrine disorders	Oestrogen deficiency	6.85	5.5	1.75	17.26	3	146	149	43680	11693290	11736970	43683	11693436	11737119	1.73	0.04	1
10021067	PT	Endocrine disorders	Hypopituitarism	39.39	4.7	2.82	7.84	15	854	869	43668	11692582	11736250	43683	11693436	11737119	2.05	1.38	1
10049046	PT	Endocrine disorders	Autoimmune thyroiditis	6.08	2.07	1.2	3.57	13	1684	1697	43670	11691752	11735422	43683	11693436	11737119	0.99	0.27	1
10014146	PT	Endocrine disorders	Ectopic acth syndrome	55.29	32.13	9.7	106.4	3	25	28	43680	11693411	11737091	43683	11693436	11737119	2.53	0.84	0
10061321	PT	Eye disorders	Optic disc disorder	7.97	6.08	1.94	19.11	3	132	135	43680	11693304	11736984	43683	11693436	11737119	1.8	0.12	1
10008783	PT	Eye disorders	Choroidal detachment	14.99	4.97	2.22	11.15	6	323	329	43677	11693113	11736790	43683	11693436	11737119	1.91	0.78	1
10048221	PT	Eye disorders	Xerophthalmia	8.69	4.91	1.83	13.21	4	218	222	43679	11693218	11736897	43683	11693436	11737119	1.76	0.32	1
10077983	PT	Gastrointestinal disorders	Abdominal fat apron	203.79	50.2	20.99	120.06	6	32	38	43677	11693404	11737081	43683	11693436	11737119	3.34	2.24	1
10024995	PT	Gastrointestinal disorders	Lumbar hernia	17.44	11	3.47	34.91	3	73	76	43680	11693363	11737043	43683	11693436	11737119	2.16	0.5	1
10018275	PT	Gastrointestinal disorders	Gingival atrophy	13.45	8.92	2.83	28.19	3	90	93	43680	11693346	11737026	43683	11693436	11737119	2.05	0.35	1
10022016	PT	Gastrointestinal disorders	Inguinal hernia	55.53	3.5	2.48	4.93	33	2529	2562	43650	11690907	11734557	43683	11693436	11737119	1.74	1.29	1
10048616	PT	Gastrointestinal disorders	Intestinal polyp	8.99	3.06	1.52	6.13	8	701	709	43675	11692735	11736410	43683	11693436	11737119	1.44	0.46	1
10000050	PT	Gastrointestinal disorders	Abdominal adhesions	5.17	2.17	1.17	4.05	10	1232	1242	43673	11692204	11735877	43683	11693436	11737119	1.04	0.16	1
10082249	PT	Hepatobiliary disorders	Nonalcoholic fatty liver disease	11.26	4.8	1.98	11.62	5	279	284	43678	11693157	11736835	43683	11693436	11737119	1.82	0.58	1
10019772	PT	Hepatobiliary disorders	Hepatitis fulminant	7.27	2.27	1.29	4.01	12	1413	1425	43671	11692023	11735694	43683	11693436	11737119	1.11	0.35	1
10058285	PT	Immune system disorders	Allergy to arthropod bite	21.89	9.56	3.53	25.92	4	112	116	43679	11693324	11737003	43683	11693436	11737119	2.27	0.83	1
10068791	PT	Infections and infestations	Administration site abscess	187.38	82.37	26.86	252.64	4	13	17	43679	11693423	11737102	43683	11693436	11737119	3	1.6	1
10022044	PT	Infections and infestations	Injection site abscess	2197.89	24.67	20.23	30.07	107	1164	1271	43576	11692272	11735848	43683	11693436	11737119	4.36	4.13	1
10074242	PT	Infections and infestations	Herpes simplex oesophagitis	79.28	23.48	9.41	58.59	5	57	62	43678	11693379	11737057	43683	11693436	11737119	2.91	1.66	1
10059359	PT	Infections and infestations	Infected lymphocele	37.27	21.71	6.69	70.4	3	37	40	43680	11693399	11737079	43683	11693436	11737119	2.43	0.77	1
10054994	PT	Infections and infestations	Injection site pustule	35.71	9.39	4.16	21.2	6	171	177	43677	11693265	11736942	43683	11693436	11737119	2.49	1.36	1
10057244	PT	Infections and infestations	Post viral fatigue syndrome	6.71	5.43	1.73	17.02	3	148	151	43680	11693288	11736968	43683	11693436	11737119	1.72	-0.04	1
10022076	PT	Infections and infestations	Injection site infection	100.26	5.25	3.68	7.49	31	1583	1614	43652	11691853	11735505	43683	11693436	11737119	2.28	1.82	1
10058674	PT	Infections and infestations	Pelvic infection	8.14	4.72	1.76	12.68	4	227	231	43679	11693209	11736888	43683	11693436	11737119	1.73	0.29	1
10068189	PT	Infections and infestations	Gastroenteritis norovirus	18.06	4.13	2.14	7.98	9	583	592	43674	11692853	11736527	43683	11693436	11737119	1.81	0.9	1
10037597	PT	Infections and infestations	Pyelonephritis acute	22.51	3.88	2.2	6.86	12	828	840	43671	11692608	11736279	43683	11693436	11737119	1.79	1.02	1
10030865	PT	Infections and infestations	Ophthalmic herpes zoster	5.78	2.51	1.25	5.04	8	853	861	43675	11692583	11736258	43683	11693436	11737119	1.2	0.23	1
10050057	PT	Infections and infestations	Injection site cellulitis	4.89	2.35	1.17	4.72	8	911	919	43675	11692525	11736200	43683	11693436	11737119	1.12	0.16	1
10076050	PT	Infections and infestations	Spinal cord abscess	5.53	4.81	1.54	15.06	3	167	170	43680	11693269	11736949	43683	11693436	11737119	1.63	-0.04	0
10026820	PT	Metabolism and nutrition disorders	Marasmus	582.66	17.92	13.01	24.69	40	598	638	43643	11692838	11736481	43683	11693436	11737119	3.82	3.42	1
10061227	PT	Metabolism and nutrition disorders	Lipid metabolism disorder	86.64	15.08	7.4	30.75	8	142	150	43675	11693294	11736969	43683	11693436	11737119	3.01	2.06	1
10048474	PT	Metabolism and nutrition disorders	Fat redistribution	9.71	6.98	2.22	21.97	3	115	118	43680	11693321	11737001	43683	11693436	11737119	1.9	0.17	1
10006956	PT	Metabolism and nutrition disorders	Calcium deficiency	40.05	6.48	3.46	12.14	10	413	423	43673	11693023	11736696	43683	11693436	11737119	2.34	1.49	1
10006895	PT	Metabolism and nutrition disorders	Cachexia	13.36	2.3	1.48	3.58	20	2324	2344	43663	11691112	11734775	43683	11693436	11737119	1.15	0.57	1
10015079	PT	Musculoskeletal and connective tissue disorders	Epiphysiolysis	499.45	37.62	22.64	62.51	17	121	138	43666	11693315	11736981	43683	11693436	11737119	4.11	3.47	1
10018746	PT	Musculoskeletal and connective tissue disorders	Growth accelerated	39.3	12.28	5.01	30.1	5	109	114	43678	11693327	11737005	43683	11693436	11737119	2.57	1.31	1
10056720	PT	Musculoskeletal and connective tissue disorders	Muscle mass	41.74	9.19	4.32	19.52	7	204	211	43676	11693232	11736908	43683	11693436	11737119	2.54	1.49	1
10048877	PT	Musculoskeletal and connective tissue disorders	Vertebral lesion	20.42	7.24	2.98	17.59	5	185	190	43678	11693251	11736929	43683	11693436	11737119	2.19	0.96	1
10028289	PT	Musculoskeletal and connective tissue disorders	Muscle atrophy	746	7.21	6.11	8.5	145	5403	5548	43538	11688033	11731571	43683	11693436	11737119	2.78	2.58	1
10015078	PT	Musculoskeletal and connective tissue disorders	Epiphyses premature fusion	12.82	6.37	2.37	17.18	4	168	172	43679	11693268	11736947	43683	11693436	11737119	1.98	0.55	1
10058972	PT	Musculoskeletal and connective tissue disorders	Bone metabolism disorder	8.24	6.23	1.98	19.56	3	129	132	43680	11693307	11736987	43683	11693436	11737119	1.82	0.14	1
10061366	PT	Musculoskeletal and connective tissue disorders	Soft tissue disorder	24.15	4.96	2.56	9.59	9	486	495	43674	11692950	11736624	43683	11693436	11737119	2.02	1.1	1
10009829	PT	Musculoskeletal and connective tissue disorders	Coccydynia	24.66	4.65	2.49	8.69	10	576	586	43673	11692860	11736533	43683	11693436	11737119	1.97	1.12	1
10061728	PT	Musculoskeletal and connective tissue disorders	Bone lesion	71.8	4.51	3.11	6.56	28	1662	1690	43655	11691774	11735429	43683	11693436	11737119	2.07	1.58	1
10059176	PT	Musculoskeletal and connective tissue disorders	Juvenile idiopathic arthritis	44.45	4.32	2.75	6.8	19	1178	1197	43664	11692258	11735922	43683	11693436	11737119	1.98	1.36	1
10065769	PT	Musculoskeletal and connective tissue disorders	Soft tissue necrosis	8.21	3.97	1.64	9.61	5	337	342	43678	11693099	11736777	43683	11693436	11737119	1.63	0.37	1
10070670	PT	Musculoskeletal and connective tissue disorders	Limb asymmetry	5.74	3.85	1.44	10.34	4	278	282	43679	11693158	11736837	43683	11693436	11737119	1.54	0.11	1
10006002	PT	Musculoskeletal and connective tissue disorders	Bone pain	770.42	3.74	3.38	4.13	395	28501	28896	43288	11664935	11708223	43683	11693436	11737119	1.87	1.76	1
10049021	PT	Musculoskeletal and connective tissue disorders	Axillary mass	8.21	3.49	1.56	7.81	6	460	466	43677	11692976	11736653	43683	11693436	11737119	1.54	0.38	1
10028320	PT	Musculoskeletal and connective tissue disorders	Muscle necrosis	9.69	3.45	1.63	7.26	7	544	551	43676	11692892	11736568	43683	11693436	11737119	1.56	0.52	1
10013872	PT	Musculoskeletal and connective tissue disorders	Dupuytren's contracture	5.51	3.22	1.33	7.77	5	416	421	43678	11693020	11736698	43683	11693436	11737119	1.41	0.19	1
10049565	PT	Musculoskeletal and connective tissue disorders	Muscle fatigue	25.3	2.98	1.94	4.58	21	1890	1911	43662	11691546	11735208	43683	11693436	11737119	1.5	0.93	1
10018735	PT	Musculoskeletal and connective tissue disorders	Groin pain	47.81	2.88	2.12	3.92	41	3816	3857	43642	11689620	11733262	43683	11693436	11737119	1.48	1.09	1
10066454	PT	Musculoskeletal and connective tissue disorders	Weight bearing difficulty	6.17	2.32	1.24	4.32	10	1155	1165	43673	11692281	11735954	43683	11693436	11737119	1.12	0.25	1
10031151	PT	Musculoskeletal and connective tissue disorders	Osteitis deformans	5.64	4.87	1.55	15.25	3	165	168	43680	11693271	11736951	43683	11693436	11737119	1.64	-0.05	0
10073103	PT	Neoplasms benign, malignant and unspecified (incl cysts and polyps)	Neuroendocrine breast tumour	730.65	321.27	98.04	1052.75	6	5	11	43677	11693431	11737108	43683	11693436	11737119	3.59	2.44	1
10066882	PT	Neoplasms benign, malignant and unspecified (incl cysts and polyps)	Metastatic salivary gland cancer	442.26	133.86	50.24	356.69	6	12	18	43677	11693424	11737101	43683	11693436	11737119	3.52	2.43	1
10024194	PT	Neoplasms benign, malignant and unspecified (incl cysts and polyps)	Leiomyosarcoma recurrent	312.28	111.55	39.3	316.65	5	12	17	43678	11693424	11737102	43683	11693436	11737119	3.29	2.02	1
10036909	PT	Neoplasms benign, malignant and unspecified (incl cysts and polyps)	Prostate cancer metastatic	32243.2	101.28	90.87	112.89	452	1207	1659	43231	11692229	11735460	43683	11693436	11737119	6.08	5.99	1
10048397	PT	Neoplasms benign, malignant and unspecified (incl cysts and polyps)	Endometrial stromal sarcoma	328.97	89.24	35.42	224.83	6	18	24	43677	11693418	11737095	43683	11693436	11737119	3.46	2.36	1
10062904	PT	Neoplasms benign, malignant and unspecified (incl cysts and polyps)	Hormone-refractory prostate cancer	6186.02	85.4	68.1	107.1	99	311	410	43584	11693125	11736709	43683	11693436	11737119	5.62	5.4	1
10047430	PT	Neoplasms benign, malignant and unspecified (incl cysts and polyps)	Vipoma	115.43	73.01	20.37	261.72	3	11	14	43680	11693425	11737105	43683	11693436	11737119	2.66	1	1
10073127	PT	Neoplasms benign, malignant and unspecified (incl cysts and polyps)	Anaplastic meningioma	88.69	53.54	15.5	184.95	3	15	18	43680	11693421	11737101	43683	11693436	11737119	2.63	0.98	1
10036911	PT	Neoplasms benign, malignant and unspecified (incl cysts and polyps)	Prostate cancer recurrent	1364.88	46.54	32.82	65.99	37	213	250	43646	11693223	11736869	43683	11693436	11737119	4.71	4.31	1
10082915	PT	Neoplasms benign, malignant and unspecified (incl cysts and polyps)	Neuroendocrine carcinoma of prostate	111.07	44.62	15.48	128.6	4	24	28	43679	11693412	11737091	43683	11693436	11737119	2.9	1.45	1
10068223	PT	Neoplasms benign, malignant and unspecified (incl cysts and polyps)	Extramammary Paget's disease	80.06	31.5	11.18	88.76	4	34	38	43679	11693402	11737081	43683	11693436	11737119	2.81	1.38	1
10073260	PT	Neoplasms benign, malignant and unspecified (incl cysts and polyps)	Ovarian granulosa cell tumour	51.28	29.75	9.02	98.05	3	27	30	43680	11693409	11737089	43683	11693436	11737119	2.52	0.82	1
10026426	PT	Neoplasms benign, malignant and unspecified (incl cysts and polyps)	Malignant neoplasm of renal pelvis	75.23	22.31	8.96	55.56	5	60	65	43678	11693376	11737054	43683	11693436	11737119	2.89	1.62	1
10009955	PT	Neoplasms benign, malignant and unspecified (incl cysts and polyps)	Colon cancer stage iii	228.29	20.94	12.16	36.08	14	179	193	43669	11693257	11736926	43683	11693436	11737119	3.57	2.87	1
10055101	PT	Neoplasms benign, malignant and unspecified (incl cysts and polyps)	Bone cancer metastatic	316.79	19.91	12.64	31.36	20	269	289	43663	11693167	11736830	43683	11693436	11737119	3.7	3.12	1
10078267	PT	Neoplasms benign, malignant and unspecified (incl cysts and polyps)	Metastases to spinal cord	63.11	18.85	7.61	46.69	5	71	76	43678	11693365	11737043	43683	11693436	11737119	2.81	1.55	1
10078695	PT	Neoplasms benign, malignant and unspecified (incl cysts and polyps)	Malignant polyp	58.69	17.61	7.13	43.54	5	76	81	43678	11693360	11737038	43683	11693436	11737119	2.78	1.53	1
10027452	PT	Neoplasms benign, malignant and unspecified (incl cysts and polyps)	Metastases to bone	6179.95	16.88	15.33	18.59	445	7124	7569	43238	11686312	11729550	43683	11693436	11737119	3.96	3.85	1
10049722	PT	Neoplasms benign, malignant and unspecified (incl cysts and polyps)	Metastases to bladder	76.45	15.49	7.23	33.19	7	121	128	43676	11693315	11736991	43683	11693436	11737119	2.94	1.91	1
10041056	PT	Neoplasms benign, malignant and unspecified (incl cysts and polyps)	Small cell carcinoma	97.53	14.87	7.6	29.11	9	162	171	43674	11693274	11736948	43683	11693436	11737119	3.06	2.16	1
10027468	PT	Neoplasms benign, malignant and unspecified (incl cysts and polyps)	Metastases to spine	849.84	14.22	11.26	17.97	74	1395	1469	43609	11692041	11735650	43683	11693436	11737119	3.64	3.36	1
10058019	PT	Neoplasms benign, malignant and unspecified (incl cysts and polyps)	Cancer pain	615.18	13.95	10.63	18.29	55	1057	1112	43628	11692379	11736007	43683	11693436	11737119	3.58	3.25	1
10046798	PT	Neoplasms benign, malignant and unspecified (incl cysts and polyps)	Uterine leiomyoma	1552.98	12.38	10.54	14.53	157	3407	3564	43526	11690029	11733555	43683	11693436	11737119	3.52	3.33	1
10029096	PT	Neoplasms benign, malignant and unspecified (incl cysts and polyps)	Neoplasm prostate	58.33	12.17	5.71	25.96	7	154	161	43676	11693282	11736958	43683	11693436	11737119	2.77	1.73	1
10024627	PT	Neoplasms benign, malignant and unspecified (incl cysts and polyps)	Liposarcoma	57.04	11.94	5.6	25.45	7	157	164	43676	11693279	11736955	43683	11693436	11737119	2.76	1.73	1
10036940	PT	Neoplasms benign, malignant and unspecified (incl cysts and polyps)	Prostatic adenoma	18.04	11.31	3.56	35.91	3	71	74	43680	11693365	11737045	43683	11693436	11737119	2.17	0.48	1
10070913	PT	Neoplasms benign, malignant and unspecified (incl cysts and polyps)	Metastases to pelvis	83.24	10.63	5.82	19.43	11	277	288	43672	11693159	11736831	43683	11693436	11737119	2.87	2.06	1
10057270	PT	Neoplasms benign, malignant and unspecified (incl cysts and polyps)	Neuroendocrine carcinoma	97.89	9.76	5.73	16.64	14	384	398	43669	11693052	11736721	43683	11693436	11737119	2.87	2.16	1
10027459	PT	Neoplasms benign, malignant and unspecified (incl cysts and polyps)	Metastases to lymph nodes	637.66	8.85	7.22	10.84	96	2911	3007	43587	11690525	11734112	43683	11693436	11737119	3.05	2.79	1
10005949	PT	Neoplasms benign, malignant and unspecified (incl cysts and polyps)	Bone cancer	637.55	8.77	7.16	10.74	97	2967	3064	43586	11690469	11734055	43683	11693436	11737119	3.03	2.79	1
10062197	PT	Neoplasms benign, malignant and unspecified (incl cysts and polyps)	Metastases to soft tissue	12.55	8.45	2.68	26.68	3	95	98	43680	11693341	11737021	43683	11693436	11737119	2.02	0.35	1
10005995	PT	Neoplasms benign, malignant and unspecified (incl cysts and polyps)	Bone neoplasm	88.96	8.04	4.89	13.22	16	533	549	43667	11692903	11736570	43683	11693436	11737119	2.7	2.04	1
10027454	PT	Neoplasms benign, malignant and unspecified (incl cysts and polyps)	Metastases to breast	22.83	7.87	3.24	19.16	5	170	175	43678	11693266	11736944	43683	11693436	11737119	2.26	1.04	1
10062194	PT	Neoplasms benign, malignant and unspecified (incl cysts and polyps)	Metastasis	564.72	7.47	6.15	9.07	105	3771	3876	43578	11689665	11733243	43683	11693436	11737119	2.82	2.58	1
10064390	PT	Neoplasms benign, malignant and unspecified (incl cysts and polyps)	Tumour invasion	23.31	6.75	3	15.18	6	238	244	43677	11693198	11736875	43683	11693436	11737119	2.21	1.09	1
10051662	PT	Neoplasms benign, malignant and unspecified (incl cysts and polyps)	Metastases to bone marrow	23.04	6.69	2.98	15.05	6	240	246	43677	11693196	11736873	43683	11693436	11737119	2.2	1.06	1
10062196	PT	Neoplasms benign, malignant and unspecified (incl cysts and polyps)	Metastases to gastrointestinal tract	8.83	6.53	2.08	20.53	3	123	126	43680	11693313	11736993	43683	11693436	11737119	1.85	0.18	1
10061289	PT	Neoplasms benign, malignant and unspecified (incl cysts and polyps)	Metastatic neoplasm	219.35	6.18	4.7	8.11	53	2300	2353	43630	11691136	11734766	43683	11693436	11737119	2.53	2.19	1
10051663	PT	Neoplasms benign, malignant and unspecified (incl cysts and polyps)	Metastases to chest wall	12.1	6.12	2.27	16.49	4	175	179	43679	11693261	11736940	43683	11693436	11737119	1.95	0.55	1
10061336	PT	Neoplasms benign, malignant and unspecified (incl cysts and polyps)	Pelvic neoplasm	11.9	6.05	2.25	16.3	4	177	181	43679	11693259	11736938	43683	11693436	11737119	1.94	0.49	1
10061538	PT	Neoplasms benign, malignant and unspecified (incl cysts and polyps)	Pituitary tumour benign	80.14	5.97	3.87	9.2	21	942	963	43662	11692494	11736156	43683	11693436	11737119	2.4	1.83	1
10027450	PT	Neoplasms benign, malignant and unspecified (incl cysts and polyps)	Metastases to abdominal cavity	15.18	5.85	2.41	14.18	5	229	234	43678	11693207	11736885	43683	11693436	11737119	2	0.73	1
10005056	PT	Neoplasms benign, malignant and unspecified (incl cysts and polyps)	Bladder neoplasm	63.59	5.69	3.57	9.08	18	847	865	43665	11692589	11736254	43683	11693436	11737119	2.31	1.71	1
10049721	PT	Neoplasms benign, malignant and unspecified (incl cysts and polyps)	Metastases to pancreas	9.93	5.35	1.99	14.41	4	200	204	43679	11693236	11736915	43683	11693436	11737119	1.84	0.44	1
10061020	PT	Neoplasms benign, malignant and unspecified (incl cysts and polyps)	Breast cancer male	19.37	5.21	2.46	11	7	360	367	43676	11693076	11736752	43683	11693436	11737119	2.01	0.96	1
10060862	PT	Neoplasms benign, malignant and unspecified (incl cysts and polyps)	Prostate cancer	4090.96	5.16	4.88	5.46	1282	68138	69420	42401	11625298	11667699	43683	11693436	11737119	2.31	2.24	1
10027191	PT	Neoplasms benign, malignant and unspecified (incl cysts and polyps)	Meningioma	74.12	4.72	3.23	6.91	27	1532	1559	43656	11691904	11735560	43683	11693436	11737119	2.13	1.64	1
10071541	PT	Neoplasms benign, malignant and unspecified (incl cysts and polyps)	Metastatic lymphoma	7.85	4.62	1.72	12.4	4	232	236	43679	11693204	11736883	43683	11693436	11737119	1.71	0.3	1
10062261	PT	Neoplasms benign, malignant and unspecified (incl cysts and polyps)	Spinal cord neoplasm	18.47	4.56	2.27	9.17	8	470	478	43675	11692966	11736641	43683	11693436	11737119	1.9	0.93	1
10027458	PT	Neoplasms benign, malignant and unspecified (incl cysts and polyps)	Metastases to lung	218.82	4.37	3.54	5.4	87	5336	5423	43596	11688100	11731696	43683	11693436	11737119	2.08	1.82	1
10005084	PT	Neoplasms benign, malignant and unspecified (incl cysts and polyps)	Bladder transitional cell carcinoma	23.87	4.02	2.27	7.1	12	800	812	43671	11692636	11736307	43683	11693436	11737119	1.83	1.06	1
10057529	PT	Neoplasms benign, malignant and unspecified (incl cysts and polyps)	Ovarian cancer metastatic	12.67	4	1.89	8.43	7	469	476	43676	11692967	11736643	43683	11693436	11737119	1.72	0.66	1
10061045	PT	Neoplasms benign, malignant and unspecified (incl cysts and polyps)	Colon neoplasm	10.88	3.67	1.74	7.73	7	511	518	43676	11692925	11736601	43683	11693436	11737119	1.63	0.6	1
10016629	PT	Neoplasms benign, malignant and unspecified (incl cysts and polyps)	Fibroma	5.24	3.67	1.37	9.84	4	292	296	43679	11693144	11736823	43683	11693436	11737119	1.49	0.05	1
10045169	PT	Neoplasms benign, malignant and unspecified (incl cysts and polyps)	Tumour flare	5.11	3.62	1.35	9.7	4	296	300	43679	11693140	11736819	43683	11693436	11737119	1.48	0.09	1
10027455	PT	Neoplasms benign, malignant and unspecified (incl cysts and polyps)	Metastases to kidney	5.01	3.58	1.34	9.61	4	299	303	43679	11693137	11736816	43683	11693436	11737119	1.47	0.04	1
10044412	PT	Neoplasms benign, malignant and unspecified (incl cysts and polyps)	Transitional cell carcinoma	8.73	3.27	1.55	6.88	7	574	581	43676	11692862	11736538	43683	11693436	11737119	1.49	0.43	1
10055114	PT	Neoplasms benign, malignant and unspecified (incl cysts and polyps)	Colon cancer metastatic	9.08	2.87	1.49	5.54	9	839	848	43674	11692597	11736271	43683	11693436	11737119	1.38	0.49	1
10027457	PT	Neoplasms benign, malignant and unspecified (incl cysts and polyps)	Metastases to liver	97.69	2.82	2.28	3.48	86	8185	8271	43597	11685251	11728848	43683	11693436	11737119	1.47	1.2	1
10050017	PT	Neoplasms benign, malignant and unspecified (incl cysts and polyps)	Lung cancer metastatic	15.21	2.69	1.65	4.41	16	1591	1607	43667	11691845	11735512	43683	11693436	11737119	1.35	0.69	1
10035104	PT	Neoplasms benign, malignant and unspecified (incl cysts and polyps)	Pituitary tumour	6.57	2.65	1.32	5.31	8	809	817	43675	11692627	11736302	43683	11693436	11737119	1.26	0.29	1
10038038	PT	Neoplasms benign, malignant and unspecified (incl cysts and polyps)	Rectal cancer	12.2	2.52	1.52	4.2	15	1591	1606	43668	11691845	11735513	43683	11693436	11737119	1.26	0.58	1
10009955	PT	Neoplasms benign, malignant and unspecified (incl cysts and polyps)	Colon cancer stage III	164.38	15.36	8.97	26.33	14	244	258	43669	11693192	11736861	43683	11693436	11737119	3.31	2.61	0
10051682	PT	Neoplasms benign, malignant and unspecified (incl cysts and polyps)	Metastases to spleen	4.4	4.21	1.34	13.15	3	191	194	43680	11693245	11736925	43683	11693436	11737119	1.52	-0.15	0
10036115	PT	Nervous system disorders	Polyneuropathy in malignant disease	853.57	128.06	62.42	262.71	11	23	34	43672	11693413	11737085	43683	11693436	11737119	4.2	3.41	1
10067599	PT	Nervous system disorders	Epidural lipomatosis	608.87	41.03	25.32	66.51	19	124	143	43664	11693312	11736976	43683	11693436	11737119	4.24	3.65	1
10019455	PT	Nervous system disorders	Hemianopia heteronymous	50.15	19.83	7.18	54.76	4	54	58	43679	11693382	11737061	43683	11693436	11737119	2.65	1.26	1
10073980	PT	Nervous system disorders	Prosopagnosia	56.3	16.94	6.86	41.84	5	79	84	43678	11693357	11737035	43683	11693436	11737119	2.76	1.49	1
10080106	PT	Nervous system disorders	Transient aphasia	21.16	12.95	4.07	41.27	3	62	65	43680	11693374	11737054	43683	11693436	11737119	2.24	0.54	1
10022995	PT	Nervous system disorders	Irregular sleep phase	21.65	9.48	3.5	25.69	4	113	117	43679	11693323	11737002	43683	11693436	11737119	2.27	0.83	1
10053552	PT	Nervous system disorders	Allodynia	61.97	8.34	4.58	15.21	11	353	364	43672	11693083	11736755	43683	11693436	11737119	2.63	1.83	1
10014498	PT	Nervous system disorders	Embolic stroke	60.05	3.95	2.74	5.7	29	1966	1995	43654	11691470	11735124	43683	11693436	11737119	1.9	1.42	1
10021283	PT	Nervous system disorders	Iiird nerve paralysis	8	3.91	1.62	9.46	5	342	347	43678	11693094	11736772	43683	11693436	11737119	1.62	0.38	1
10029323	PT	Nervous system disorders	Neuromyopathy	4.99	2.75	1.23	6.15	6	584	590	43677	11692852	11736529	43683	11693436	11737119	1.27	0.13	1
10041549	PT	Nervous system disorders	Spinal cord compression	17.5	2.71	1.7	4.31	18	1781	1799	43665	11691655	11735320	43683	11693436	11737119	1.36	0.75	1
10078904	PT	Nervous system disorders	Idiopathic intracranial hypertension	9	2.13	1.32	3.43	17	2138	2155	43666	11691298	11734964	43683	11693436	11737119	1.04	0.4	1
10021283	PT	Nervous system disorders	IIIrd nerve paralysis	6.49	3.5	1.45	8.45	5	383	388	43678	11693053	11736731	43683	11693436	11737119	1.5	0.21	0
10028243	PT	Pregnancy, puerperium and perinatal conditions	Multiple pregnancy	26.39	11.16	4.1	30.33	4	96	100	43679	11693340	11737019	43683	11693436	11737119	2.37	0.94	1
10062936	PT	Pregnancy, puerperium and perinatal conditions	Placenta accreta	8.73	6.48	2.06	20.36	3	124	127	43680	11693312	11736992	43683	11693436	11737119	1.85	0.17	1
10038773	PT	Pregnancy, puerperium and perinatal conditions	Retained products of conception	8.63	6.43	2.04	20.19	3	125	128	43680	11693311	11736991	43683	11693436	11737119	1.84	0.18	1
10078075	PT	Psychiatric disorders	Gender dysphoria	143.31	28.4	13.03	61.89	7	66	73	43676	11693370	11737046	43683	11693436	11737119	3.28	2.25	1
10078087	PT	Psychiatric disorders	Genito-pelvic pain/penetration disorder	16.88	10.71	3.38	33.96	3	75	78	43680	11693361	11737041	43683	11693436	11737119	2.15	0.45	1
10024870	PT	Psychiatric disorders	Loss of libido	420.55	6.16	5.05	7.5	101	4399	4500	43582	11689037	11732619	43683	11693436	11737119	2.56	2.31	1
10027951	PT	Psychiatric disorders	Mood swings	1546.71	5.88	5.32	6.5	395	18119	18514	43288	11675317	11718605	43683	11693436	11737119	2.51	2.39	1
10024419	PT	Psychiatric disorders	Libido decreased	507.37	5.51	4.66	6.51	142	6919	7061	43541	11686517	11730058	43683	11693436	11737119	2.41	2.21	1
10027940	PT	Psychiatric disorders	Mood altered	270.04	3.27	2.81	3.79	176	14466	14642	43507	11678970	11722477	43683	11693436	11737119	1.68	1.5	1
10076757	PT	Psychiatric disorders	Mental fatigue	7.67	3.06	1.45	6.45	7	612	619	43676	11692824	11736500	43683	11693436	11737119	1.42	0.38	1
10054196	PT	Psychiatric disorders	Affect lability	65.42	2.75	2.14	3.54	61	5943	6004	43622	11687493	11731115	43683	11693436	11737119	1.43	1.1	1
10062519	PT	Psychiatric disorders	Poor quality sleep	35.85	2.02	1.6	2.55	72	9539	9611	43611	11683897	11727508	43683	11693436	11737119	1	0.7	1
10081901	PT	Renal and urinary disorders	Urinary tract toxicity	1728.02	490.89	181.53	1327.42	11	6	17	43672	11693430	11737102	43683	11693436	11737119	4.35	3.57	1
10083549	PT	Renal and urinary disorders	Follicular cystitis	464.96	356.95	79.89	1594.96	4	3	7	43679	11693433	11737112	43683	11693436	11737119	3.1	1.65	1
10046456	PT	Renal and urinary disorders	Urethral intrinsic sphincter deficiency	176.58	76.49	25.18	232.39	4	14	18	43679	11693422	11737101	43683	11693436	11737119	2.99	1.58	1
10071445	PT	Renal and urinary disorders	Bladder outlet obstruction	429.68	53.55	28.03	102.32	11	55	66	43672	11693381	11737053	43683	11693436	11737119	3.95	3.18	1
10005082	PT	Renal and urinary disorders	Bladder stenosis	57.94	22.78	8.21	63.24	4	47	51	43679	11693389	11737068	43683	11693436	11737119	2.71	1.31	1
10046459	PT	Renal and urinary disorders	Urethral obstruction	198.58	19.78	11.26	34.74	13	176	189	43670	11693260	11736930	43683	11693436	11737119	3.49	2.73	1
10005053	PT	Renal and urinary disorders	Bladder neck obstruction	26.98	16.06	5.01	51.5	3	50	53	43680	11693386	11737066	43683	11693436	11737119	2.33	0.68	1
10050058	PT	Renal and urinary disorders	Urogenital haemorrhage	110.76	13.64	7.44	24.99	11	216	227	43672	11693220	11736892	43683	11693436	11737119	3.1	2.29	1
10071289	PT	Renal and urinary disorders	Lower urinary tract symptoms	63.48	13.11	6.14	27.99	7	143	150	43676	11693293	11736969	43683	11693436	11737119	2.83	1.8	1
10020533	PT	Renal and urinary disorders	Hydroureter	45.38	11.47	5.07	25.98	6	140	146	43677	11693296	11736973	43683	11693436	11737119	2.64	1.53	1
10065584	PT	Renal and urinary disorders	Urethral stenosis	76.3	9.88	5.41	18.04	11	298	309	43672	11693138	11736810	43683	11693436	11737119	2.8	2.02	1
10061574	PT	Renal and urinary disorders	Urinary tract obstruction	295.43	9.2	6.78	12.46	43	1253	1296	43640	11692183	11735823	43683	11693436	11737119	3.03	2.65	1
10029446	PT	Renal and urinary disorders	Nocturia	1213.49	9.05	7.79	10.52	177	5254	5431	43506	11688182	11731688	43683	11693436	11737119	3.1	2.91	1
10062656	PT	Renal and urinary disorders	Bladder tamponade	19.87	8.85	3.27	23.96	4	121	125	43679	11693315	11736994	43683	11693436	11737119	2.22	0.83	1
10063544	PT	Renal and urinary disorders	Renal embolism	12.72	8.54	2.71	26.97	3	94	97	43680	11693342	11737022	43683	11693436	11737119	2.02	0.35	1
10005060	PT	Renal and urinary disorders	Bladder obstruction	35.33	8.04	3.79	17.06	7	233	240	43676	11693203	11736879	43683	11693436	11737119	2.43	1.42	1
10046528	PT	Renal and urinary disorders	Urinary bladder haemorrhage	166.24	8.02	5.55	11.61	29	968	997	43654	11692468	11736122	43683	11693436	11737119	2.81	2.33	1
10006987	PT	Renal and urinary disorders	Calculus bladder	93.74	7.96	4.91	12.89	17	572	589	43666	11692864	11736530	43683	11693436	11737119	2.7	2.06	1
10055847	PT	Renal and urinary disorders	Haemorrhage urinary tract	176.57	7.39	5.26	10.4	34	1232	1266	43649	11692204	11735853	43683	11693436	11737119	2.73	2.3	1
10049794	PT	Renal and urinary disorders	Urinary bladder polyp	9.15	6.69	2.13	21.05	3	120	123	43680	11693316	11736996	43683	11693436	11737119	1.87	0.18	1
10063575	PT	Renal and urinary disorders	Bladder perforation	17.88	6.56	2.7	15.94	5	204	209	43678	11693232	11736910	43683	11693436	11737119	2.11	0.87	1
10046406	PT	Renal and urinary disorders	Ureteric obstruction	67.26	6.49	3.95	10.66	16	660	676	43667	11692776	11736443	43683	11693436	11737119	2.45	1.81	1
10058320	PT	Renal and urinary disorders	Bladder mass	16.08	6.08	2.51	14.76	5	220	225	43678	11693216	11736894	43683	11693436	11737119	2.04	0.79	1
10046411	PT	Renal and urinary disorders	Ureteric stenosis	18.51	5.05	2.39	10.67	7	371	378	43676	11693065	11736741	43683	11693436	11737119	1.98	0.94	1
10046461	PT	Renal and urinary disorders	Urethral pain	11.92	4.98	2.05	12.05	5	269	274	43678	11693167	11736845	43683	11693436	11737119	1.86	0.57	1
10046640	PT	Renal and urinary disorders	Urine flow decreased	58.46	4.81	3.12	7.4	21	1170	1191	43662	11692266	11735928	43683	11693436	11737119	2.12	1.56	1
10066218	PT	Renal and urinary disorders	Stress urinary incontinence	22.35	4.72	2.44	9.12	9	511	520	43674	11692925	11736599	43683	11693436	11737119	1.96	1.06	1
10011796	PT	Renal and urinary disorders	Cystitis interstitial	16.15	3.61	1.94	6.74	10	741	751	43673	11692695	11736368	43683	11693436	11737119	1.67	0.8	1
10013990	PT	Renal and urinary disorders	Dysuria	336.15	3.3	2.88	3.77	215	17511	17726	43468	11675925	11719393	43683	11693436	11737119	1.7	1.53	1
10005063	PT	Renal and urinary disorders	Bladder pain	23	3.18	1.97	5.13	17	1431	1448	43666	11692005	11735671	43683	11693436	11737119	1.57	0.93	1
10036018	PT	Renal and urinary disorders	Pollakiuria	244.43	2.83	2.47	3.24	212	20148	20360	43471	11673288	11716759	43683	11693436	11737119	1.48	1.31	1
10046555	PT	Renal and urinary disorders	Urinary retention	167.25	2.7	2.31	3.16	160	15900	16060	43523	11677536	11721059	43683	11693436	11737119	1.41	1.22	1
10018867	PT	Renal and urinary disorders	Haematuria	174.34	2.68	2.31	3.12	169	16901	17070	43514	11676535	11720049	43683	11693436	11737119	1.4	1.22	1
10046566	PT	Renal and urinary disorders	Urinary tract disorder	17.68	2.53	1.64	3.88	21	2226	2247	43662	11691210	11734872	43683	11693436	11737119	1.28	0.72	1
10067757	PT	Renal and urinary disorders	Focal segmental glomerulosclerosis	5.73	2.5	1.25	5.02	8	856	864	43675	11692580	11736255	43683	11693436	11737119	1.19	0.22	1
10021639	PT	Renal and urinary disorders	Incontinence	35.74	2.4	1.79	3.21	46	5138	5184	43637	11688298	11731935	43683	11693436	11737119	1.23	0.86	1
10061011	PT	Renal and urinary disorders	Bladder disorder	35.39	2.39	1.79	3.19	46	5159	5205	43637	11688277	11731914	43683	11693436	11737119	1.23	0.85	1
10020524	PT	Renal and urinary disorders	Hydronephrosis	19.09	2.27	1.57	3.27	29	3427	3456	43654	11690009	11733663	43683	11693436	11737119	1.14	0.67	1
10027566	PT	Renal and urinary disorders	Micturition urgency	21.97	2.11	1.54	2.88	40	5085	5125	43643	11688351	11731994	43683	11693436	11737119	1.05	0.65	1
10020853	PT	Renal and urinary disorders	Hypertonic bladder	4	2.08	1.08	4.01	9	1157	1166	43674	11692279	11735953	43683	11693436	11737119	0.97	0.08	1
10076568	PT	Renal and urinary disorders	Urinary tract discomfort	4.97	4.51	1.44	14.12	3	178	181	43680	11693258	11736938	43683	11693436	11737119	1.58	-0.12	0
10055161	PT	Reproductive system and breast disorders	Haematocolpos	275.93	267.71	54.03	1326.44	3	3	6	43680	11693433	11737113	43683	11693436	11737119	2.74	1.06	1
10074268	PT	Reproductive system and breast disorders	Reproductive toxicity	632.56	114.75	52.55	250.55	9	21	30	43674	11693415	11737089	43683	11693436	11737119	3.96	3.06	1
10003439	PT	Reproductive system and breast disorders	Artificial menopause	1079.61	92.91	53.51	161.32	17	49	66	43666	11693387	11737053	43683	11693436	11737119	4.55	3.95	1
10014778	PT	Reproductive system and breast disorders	Endometriosis	10308	44.39	39.15	50.32	286	1736	2022	43397	11691700	11735097	43683	11693436	11737119	5.16	5.02	1
10074538	PT	Reproductive system and breast disorders	Genital atrophy	121.15	36.18	14.22	92.06	5	37	42	43678	11693399	11737077	43683	11693436	11737119	3.07	1.81	1
10043298	PT	Reproductive system and breast disorders	Testicular atrophy	1227.64	33.4	24.5	45.54	45	361	406	43638	11693075	11736713	43683	11693436	11737119	4.5	4.14	1
10049290	PT	Reproductive system and breast disorders	Feminisation acquired	49.47	28.68	8.72	94.35	3	28	31	43680	11693408	11737088	43683	11693436	11737119	2.51	0.82	1
10055026	PT	Reproductive system and breast disorders	Prostatic obstruction	80.72	23.9	9.58	59.67	5	56	61	43678	11693380	11737058	43683	11693436	11737119	2.92	1.69	1
10033266	PT	Reproductive system and breast disorders	Ovarian hyperstimulation syndrome	1820.04	23.28	18.85	28.75	94	1083	1177	43589	11692353	11735942	43683	11693436	11737119	4.28	4.03	1
10052531	PT	Reproductive system and breast disorders	Testis discomfort	36.25	21.14	6.52	68.47	3	38	41	43680	11693398	11737078	43683	11693436	11737119	2.42	0.73	1
10046764	PT	Reproductive system and breast disorders	Uterine atrophy	33.45	19.59	6.07	63.26	3	41	44	43680	11693395	11737075	43683	11693436	11737119	2.4	0.74	1
10064022	PT	Reproductive system and breast disorders	Prostatic mass	26.4	15.75	4.92	50.46	3	51	54	43680	11693385	11737065	43683	11693436	11737119	2.32	0.65	1
10057672	PT	Reproductive system and breast disorders	Male sexual dysfunction	200.83	14.43	8.98	23.19	18	334	352	43665	11693102	11736767	43683	11693436	11737119	3.35	2.74	1
10065347	PT	Reproductive system and breast disorders	Premenstrual pain	22.84	13.85	4.34	44.19	3	58	61	43680	11693378	11737058	43683	11693436	11737119	2.27	0.53	1
10067490	PT	Reproductive system and breast disorders	Ovulation disorder	21.97	13.39	4.2	42.68	3	60	63	43680	11693376	11737056	43683	11693436	11737119	2.25	0.57	1
10058841	PT	Reproductive system and breast disorders	Adnexa uteri pain	314.52	13.35	9.25	19.26	30	602	632	43653	11692834	11736487	43683	11693436	11737119	3.42	2.96	1
10036601	PT	Reproductive system and breast disorders	Premature menopause	234.75	13.16	8.66	20.01	23	468	491	43660	11692968	11736628	43683	11693436	11737119	3.34	2.79	1
10034238	PT	Reproductive system and breast disorders	Pelvic adhesions	30.43	12.6	4.62	34.34	4	85	89	43679	11693351	11737030	43683	11693436	11737119	2.44	1.04	1
10033139	PT	Reproductive system and breast disorders	Ovarian disorder	222.9	12.57	8.27	19.1	23	490	513	43660	11692946	11736606	43683	11693436	11737119	3.29	2.75	1
10006230	PT	Reproductive system and breast disorders	Breast disorder male	18.99	11.81	3.72	37.54	3	68	71	43680	11693368	11737048	43683	11693436	11737119	2.2	0.51	1
10052096	PT	Reproductive system and breast disorders	Hydrometra	27.75	11.64	4.28	31.68	4	92	96	43679	11693344	11737023	43683	11693436	11737119	2.39	0.97	1
10034311	PT	Reproductive system and breast disorders	Penile size reduced	182.99	11.5	7.43	17.8	21	489	510	43662	11692947	11736609	43683	11693436	11737119	3.16	2.6	1
10033314	PT	Reproductive system and breast disorders	Ovulation pain	27.05	11.39	4.19	30.99	4	94	98	43679	11693342	11737021	43683	11693436	11737119	2.38	0.97	1
10056268	PT	Reproductive system and breast disorders	Adenomyosis	90.06	11.37	6.22	20.79	11	259	270	43672	11693177	11736849	43683	11693436	11737119	2.93	2.13	1
10043306	PT	Reproductive system and breast disorders	Testicular disorder	177.69	10.75	7.02	16.47	22	548	570	43661	11692888	11736549	43683	11693436	11737119	3.1	2.55	1
10051537	PT	Reproductive system and breast disorders	Premenstrual dysphoric disorder	16.61	10.57	3.33	33.5	3	76	79	43680	11693360	11737040	43683	11693436	11737119	2.14	0.46	1
10072943	PT	Reproductive system and breast disorders	Adnexal torsion	47.02	10.13	4.76	21.55	7	185	192	43676	11693251	11736927	43683	11693436	11737119	2.63	1.6	1
10039757	PT	Reproductive system and breast disorders	Scrotal pain	68.9	9.92	5.28	18.64	10	270	280	43673	11693166	11736839	43683	11693436	11737119	2.77	1.91	1
10036976	PT	Reproductive system and breast disorders	Prostatism	15.36	9.92	3.13	31.39	3	81	84	43680	11693355	11737035	43683	11693436	11737119	2.11	0.45	1
10033157	PT	Reproductive system and breast disorders	Ovarian enlargement	35.46	9.34	4.14	21.08	6	172	178	43677	11693264	11736941	43683	11693436	11737119	2.48	1.36	1
10027304	PT	Reproductive system and breast disorders	Menopausal symptoms	251.17	9.14	6.58	12.68	37	1085	1122	43646	11692351	11735997	43683	11693436	11737119	3	2.59	1
10027327	PT	Reproductive system and breast disorders	Menstrual disorder	794.9	8.36	7.01	9.97	128	4109	4237	43555	11689327	11732882	43683	11693436	11737119	2.98	2.77	1
10046782	PT	Reproductive system and breast disorders	Uterine enlargement	68.02	8.32	4.69	14.79	12	386	398	43671	11693050	11736721	43683	11693436	11737119	2.66	1.89	1
10006262	PT	Reproductive system and breast disorders	Breast inflammation	17.77	8.11	3	21.94	4	132	136	43679	11693304	11736983	43683	11693436	11737119	2.16	0.74	1
10047791	PT	Reproductive system and breast disorders	Vulvovaginal dryness	251.97	7.93	5.88	10.71	44	1486	1530	43639	11691950	11735589	43683	11693436	11737119	2.84	2.47	1
10006179	PT	Reproductive system and breast disorders	Breast atrophy	10.85	7.58	2.41	23.87	3	106	109	43680	11693330	11737010	43683	11693436	11737119	1.95	0.31	1
10006242	PT	Reproductive system and breast disorders	Breast enlargement	307.92	7.54	5.8	9.82	57	2025	2082	43626	11691411	11735037	43683	11693436	11737119	2.8	2.47	1
10074830	PT	Reproductive system and breast disorders	Penile burning sensation	15.7	7.39	2.74	19.94	4	145	149	43679	11693291	11736970	43683	11693436	11737119	2.09	0.63	1
10065741	PT	Reproductive system and breast disorders	Ovarian haemorrhage	9.95	7.11	2.26	22.37	3	113	116	43680	11693323	11737003	43683	11693436	11737119	1.91	0.19	1
10036960	PT	Reproductive system and breast disorders	Prostatic haemorrhage	14.87	7.09	2.63	19.14	4	151	155	43679	11693285	11736964	43683	11693436	11737119	2.06	0.65	1
10052094	PT	Reproductive system and breast disorders	Fallopian tube disorder	9.15	6.69	2.13	21.05	3	120	123	43680	11693316	11736996	43683	11693436	11737119	1.87	0.22	1
10046809	PT	Reproductive system and breast disorders	Uterine pain	45.56	6.59	3.62	11.99	11	447	458	43672	11692989	11736661	43683	11693436	11737119	2.38	1.59	1
10034263	PT	Reproductive system and breast disorders	Pelvic pain	915.13	6.54	5.68	7.52	202	8305	8507	43481	11685131	11728612	43683	11693436	11737119	2.65	2.49	1
10036968	PT	Reproductive system and breast disorders	Prostatic pain	17.29	6.41	2.64	15.55	5	209	214	43678	11693227	11736905	43683	11693436	11737119	2.08	0.84	1
10082971	PT	Reproductive system and breast disorders	Female reproductive tract disorder	16.4	6.17	2.54	14.97	5	217	222	43678	11693219	11736897	43683	11693436	11737119	2.05	0.81	1
10014756	PT	Reproductive system and breast disorders	Endometrial hypertrophy	15.47	5.92	2.44	14.37	5	226	231	43678	11693210	11736888	43683	11693436	11737119	2.02	0.76	1
10029421	PT	Reproductive system and breast disorders	Nipple pain	87.02	5.91	3.91	8.94	23	1042	1065	43660	11692394	11736054	43683	11693436	11737119	2.4	1.86	1
10043345	PT	Reproductive system and breast disorders	Testicular pain	124	5.82	4.12	8.21	33	1520	1553	43650	11691916	11735566	43683	11693436	11737119	2.42	1.96	1
10014753	PT	Reproductive system and breast disorders	Endometrial disorder	9.93	5.35	1.99	14.41	4	200	204	43679	11693236	11736915	43683	11693436	11737119	1.84	0.42	1
10073420	PT	Reproductive system and breast disorders	Genital paraesthesia	6.44	5.28	1.69	16.57	3	152	155	43680	11693284	11736964	43683	11693436	11737119	1.7	0	1
10033165	PT	Reproductive system and breast disorders	Ovarian failure	15.96	5.18	2.31	11.62	6	310	316	43677	11693126	11736803	43683	11693436	11737119	1.96	0.82	1
10033136	PT	Reproductive system and breast disorders	Ovarian cyst ruptured	34.46	5.06	2.86	8.96	12	635	647	43671	11692801	11736472	43683	11693436	11737119	2.1	1.35	1
10060781	PT	Reproductive system and breast disorders	Haemorrhagic ovarian cyst	10.7	4.65	1.92	11.25	5	288	293	43678	11693148	11736826	43683	11693436	11737119	1.79	0.51	1
10046788	PT	Reproductive system and breast disorders	Uterine haemorrhage	104.13	4.59	3.35	6.3	39	2275	2314	43644	11691161	11734805	43683	11693436	11737119	2.12	1.72	1
10021926	PT	Reproductive system and breast disorders	Infertility	37.06	4.52	2.72	7.54	15	888	903	43668	11692548	11736216	43683	11693436	11737119	2.01	1.31	1
10085423	PT	Reproductive system and breast disorders	Heavy menstrual bleeding	572	4.46	3.9	5.1	219	13195	13414	43464	11680241	11723705	43683	11693436	11737119	2.12	1.95	1
10039759	PT	Reproductive system and breast disorders	Scrotal swelling	14.72	4.37	2.07	9.22	7	429	436	43676	11693007	11736683	43683	11693436	11737119	1.82	0.76	1
10006312	PT	Reproductive system and breast disorders	Breast swelling	48.97	4.16	2.73	6.34	22	1415	1437	43661	11692021	11735682	43683	11693436	11737119	1.94	1.4	1
10006313	PT	Reproductive system and breast disorders	Breast tenderness	137.33	3.9	3.06	4.98	66	4533	4599	43617	11688903	11732520	43683	11693436	11737119	1.92	1.61	1
10064229	PT	Reproductive system and breast disorders	Pelvic discomfort	10.04	3.9	1.74	8.73	6	412	418	43677	11693024	11736701	43683	11693436	11737119	1.66	0.5	1
10065388	PT	Reproductive system and breast disorders	Pelvic fluid collection	5.45	3.74	1.4	10.05	4	286	290	43679	11693150	11736829	43683	11693436	11737119	1.51	0.07	1
10003693	PT	Reproductive system and breast disorders	Atrophic vulvovaginitis	5.01	3.58	1.34	9.61	4	299	303	43679	11693137	11736816	43683	11693436	11737119	1.47	0.06	1
10051482	PT	Reproductive system and breast disorders	Prostatomegaly	37.77	3.58	2.35	5.45	22	1647	1669	43661	11691789	11735450	43683	11693436	11737119	1.75	1.2	1
10046910	PT	Reproductive system and breast disorders	Vaginal haemorrhage	525.87	3.48	3.11	3.9	305	23582	23887	43378	11669854	11713232	43683	11693436	11737119	1.77	1.63	1
10018800	PT	Reproductive system and breast disorders	Gynaecomastia	342.9	3.39	2.95	3.88	209	16582	16791	43474	11676854	11720328	43683	11693436	11737119	1.73	1.56	1
10022559	PT	Reproductive system and breast disorders	Intermenstrual bleeding	252.01	3.37	2.88	3.95	155	12340	12495	43528	11681096	11724624	43683	11693436	11737119	1.73	1.53	1
10008351	PT	Reproductive system and breast disorders	Cervix disorder	5.94	3.34	1.38	8.06	5	401	406	43678	11693035	11736713	43683	11693436	11737119	1.45	0.16	1
10046811	PT	Reproductive system and breast disorders	Uterine polyp	13.84	3.33	1.78	6.21	10	805	815	43673	11692631	11736304	43683	11693436	11737119	1.57	0.73	1
10036618	PT	Reproductive system and breast disorders	Premenstrual syndrome	11.97	3.29	1.7	6.34	9	733	742	43674	11692703	11736377	43683	11693436	11737119	1.54	0.65	1
10006298	PT	Reproductive system and breast disorders	Breast pain	91.97	3.18	2.48	4.06	64	5401	5465	43619	11688035	11731654	43683	11693436	11737119	1.63	1.32	1
10033132	PT	Reproductive system and breast disorders	Ovarian cyst	80.1	3.17	2.44	4.13	56	4729	4785	43627	11688707	11732334	43683	11693436	11737119	1.63	1.3	1
10046823	PT	Reproductive system and breast disorders	Uterine spasm	12.95	2.9	1.64	5.12	12	1108	1120	43671	11692328	11735999	43683	11693436	11737119	1.42	0.65	1
10013935	PT	Reproductive system and breast disorders	Dysmenorrhoea	59.94	2.71	2.09	3.5	58	5745	5803	43625	11687691	11731316	43683	11693436	11737119	1.4	1.07	1
10021928	PT	Reproductive system and breast disorders	Infertility female	5.73	2.68	1.27	5.65	7	699	706	43676	11692737	11736413	43683	11693436	11737119	1.26	0.21	1
10013941	PT	Reproductive system and breast disorders	Dyspareunia	19.39	2.63	1.71	4.04	21	2139	2160	43662	11691297	11734959	43683	11693436	11737119	1.33	0.75	1
10036086	PT	Reproductive system and breast disorders	Polymenorrhoea	11.04	2.5	1.48	4.23	14	1499	1513	43669	11691937	11735606	43683	11693436	11737119	1.24	0.53	1
10036049	PT	Reproductive system and breast disorders	Polycystic ovaries	5.07	2.39	1.19	4.78	8	898	906	43675	11692538	11736213	43683	11693436	11737119	1.13	0.15	1
10001928	PT	Reproductive system and breast disorders	Amenorrhoea	59.8	2.35	1.88	2.92	80	9138	9218	43603	11684298	11727901	43683	11693436	11737119	1.21	0.93	1
10046779	PT	Reproductive system and breast disorders	Uterine disorder	7.05	2.34	1.29	4.23	11	1261	1272	43672	11692175	11735847	43683	11693436	11737119	1.14	0.33	1
10021033	PT	Reproductive system and breast disorders	Hypomenorrhoea	7.54	2.31	1.31	4.07	12	1394	1406	43671	11692042	11735713	43683	11693436	11737119	1.12	0.34	1
10061461	PT	Reproductive system and breast disorders	Erectile dysfunction	73.85	2.2	1.83	2.64	116	14140	14256	43567	11679296	11722863	43683	11693436	11737119	1.12	0.9	1
10062744	PT	Respiratory, thoracic and mediastinal disorders	Thoracic haemorrhage	13.26	8.83	2.79	27.88	3	91	94	43680	11693345	11737025	43683	11693436	11737119	2.04	0.35	1
10061768	PT	Respiratory, thoracic and mediastinal disorders	Chronic respiratory disease	7.15	5.66	1.8	17.75	3	142	145	43680	11693294	11736974	43683	11693436	11737119	1.75	0.05	1
10056342	PT	Respiratory, thoracic and mediastinal disorders	Pulmonary mass	28.78	2.2	1.65	2.95	46	5591	5637	43637	11687845	11731482	43683	11693436	11737119	1.11	0.75	1
10066267	PT	Skin and subcutaneous tissue disorders	Paraneoplastic dermatomyositis	127.65	38.25	14.98	97.63	5	35	40	43678	11693401	11737079	43683	11693436	11737119	3.08	1.84	1
10056506	PT	Skin and subcutaneous tissue disorders	Follicular mucinosis	62.5	36.51	10.93	121.97	3	22	25	43680	11693414	11737094	43683	11693436	11737119	2.56	0.83	1
10057064	PT	Skin and subcutaneous tissue disorders	Skin laxity	27.75	11.64	4.28	31.68	4	92	96	43679	11693344	11737023	43683	11693436	11737119	2.39	0.95	1
10029410	PT	Skin and subcutaneous tissue disorders	Night sweats	2167.5	7.67	6.93	8.49	389	13685	14074	43294	11679751	11723045	43683	11693436	11737119	2.88	2.76	1
10021126	PT	Skin and subcutaneous tissue disorders	Hypotrichosis	9.54	3.79	1.69	8.48	6	424	430	43677	11693012	11736689	43683	11693436	11737119	1.63	0.49	1
10024515	PT	Skin and subcutaneous tissue disorders	Linear iga disease	8.35	2.76	1.43	5.33	9	872	881	43674	11692564	11736238	43683	11693436	11737119	1.33	0.43	1
10020642	PT	Skin and subcutaneous tissue disorders	Hyperhidrosis	321.89	2.17	1.99	2.36	525	65301	65826	43158	11628135	11671293	43683	11693436	11737119	1.1	0.99	1
10024515	PT	Skin and subcutaneous tissue disorders	Linear IgA disease	6.56	2.49	1.29	4.81	9	966	975	43674	11692470	11736144	43683	11693436	11737119	1.2	0.29	0
10037771	PT	Surgical and medical procedures	Radical hysterectomy	218.61	70.45	26.31	188.69	5	19	24	43678	11693417	11737095	43683	11693436	11737119	3.22	1.98	0
10028634	PT	Surgical and medical procedures	Myomectomy	534.45	61.79	32.98	115.76	12	52	64	43671	11693384	11737055	43683	11693436	11737119	4.08	3.34	0
10050756	PT	Surgical and medical procedures	Radical prostatectomy	350.78	54.77	26.73	112.19	9	44	53	43674	11693392	11737066	43683	11693436	11737119	3.77	2.87	0
10059513	PT	Surgical and medical procedures	Palliative care	4735.71	50.65	41.56	61.73	117	620	737	43566	11692816	11736382	43683	11693436	11737119	5.18	4.97	0
10002730	PT	Surgical and medical procedures	Antiandrogen therapy	79.34	47.24	13.84	161.21	3	17	20	43680	11693419	11737099	43683	11693436	11737119	2.61	0.93	0
10057611	PT	Surgical and medical procedures	Urinary tract operation	134.83	40.56	15.84	103.91	5	33	38	43678	11693403	11737081	43683	11693436	11737119	3.1	1.85	0
10058468	PT	Surgical and medical procedures	Laparoscopic surgery	380.49	38.25	21.39	68.4	13	91	104	43670	11693345	11737015	43683	11693436	11737119	3.93	3.21	0
10015548	PT	Surgical and medical procedures	Euthanasia	466.91	35.02	21.12	58.06	17	130	147	43666	11693306	11736972	43683	11693436	11737119	4.06	3.44	0
10039465	PT	Surgical and medical procedures	Salpingo-oophorectomy bilateral	92.52	22.01	9.57	50.59	6	73	79	43677	11693363	11737040	43683	11693436	11737119	3.03	1.92	0
10061916	PT	Surgical and medical procedures	Prostatectomy	356.21	21.22	13.61	33.1	21	265	286	43662	11693171	11736833	43683	11693436	11737119	3.78	3.22	0
10044445	PT	Surgical and medical procedures	Transurethral prostatectomy	235.43	20.08	11.88	33.94	15	200	215	43668	11693236	11736904	43683	11693436	11737119	3.58	2.91	0
10061889	PT	Surgical and medical procedures	Oophorectomy	419.63	18.61	12.69	27.3	28	403	431	43655	11693033	11736688	43683	11693436	11737119	3.76	3.28	0
10051908	PT	Surgical and medical procedures	Endometrial ablation	79.31	16.02	7.47	34.34	7	117	124	43676	11693319	11736995	43683	11693436	11737119	2.96	1.94	0
10046537	PT	Surgical and medical procedures	Urinary cystectomy	21.56	13.17	4.13	41.96	3	61	64	43680	11693375	11737055	43683	11693436	11737119	2.25	0.55	0
10021151	PT	Surgical and medical procedures	Hysterectomy	2025.36	13.16	11.38	15.22	191	3901	4092	43492	11689535	11733027	43683	11693436	11737119	3.61	3.43	0
10050001	PT	Surgical and medical procedures	Nephrostomy	58.77	12.25	5.74	26.13	7	153	160	43676	11693283	11736959	43683	11693436	11737119	2.78	1.73	0
10031060	PT	Surgical and medical procedures	Orchidectomy	16.88	10.71	3.38	33.96	3	75	78	43680	11693361	11737041	43683	11693436	11737119	2.15	0.46	0
10030339	PT	Surgical and medical procedures	Oophorectomy bilateral	16.35	10.43	3.29	33.06	3	77	80	43680	11693359	11737039	43683	11693436	11737119	2.13	0.43	0
10037794	PT	Surgical and medical procedures	Radiotherapy	229.05	10.13	7.04	14.59	30	793	823	43653	11692643	11736296	43683	11693436	11737119	3.1	2.64	0
10039449	PT	Surgical and medical procedures	Salpingectomy	26.34	8.81	3.61	21.46	5	152	157	43678	11693284	11736962	43683	11693436	11737119	2.34	1.09	0
10005028	PT	Surgical and medical procedures	Bladder catheterisation	69.37	8.46	4.76	15.02	12	380	392	43671	11693056	11736727	43683	11693436	11737119	2.67	1.89	0
10061917	PT	Surgical and medical procedures	Prostatic operation	78.88	7.72	4.62	12.91	15	520	535	43668	11692916	11736584	43683	11693436	11737119	2.64	1.95	0
10006305	PT	Surgical and medical procedures	Breast reconstruction	13.73	6.69	2.48	18.05	4	160	164	43679	11693276	11736955	43683	11693436	11737119	2.02	0.58	0
10077558	PT	Surgical and medical procedures	Tenoplasty	8.24	6.23	1.98	19.56	3	129	132	43680	11693307	11736987	43683	11693436	11737119	1.82	0.16	0
10050307	PT	Surgical and medical procedures	Ureteral stent insertion	7.8	5.99	1.91	18.82	3	134	137	43680	11693302	11736982	43683	11693436	11737119	1.79	0.14	0
10061758	PT	Surgical and medical procedures	Chemotherapy	52.62	3.91	2.65	5.76	26	1781	1807	43657	11691655	11735312	43683	11693436	11737119	1.87	1.37	0
10057304	PT	Surgical and medical procedures	Uterine dilation and curettage	6.05	3.37	1.4	8.15	5	397	402	43678	11693039	11736717	43683	11693436	11737119	1.46	0.26	0
10003010	PT	Surgical and medical procedures	Appendicectomy	12.82	2.58	1.55	4.29	15	1558	1573	43668	11691878	11735546	43683	11693436	11737119	1.29	0.62	0
10042609	PT	Surgical and medical procedures	Surgery	158.76	2.23	1.96	2.53	240	28940	29180	43443	11664496	11707939	43683	11693436	11737119	1.14	0.98	0
10060800	PT	Vascular disorders	Hot flush	208909	54.73	53.07	56.45	5320	29553	34873	38363	11663883	11702246	43683	11693436	11737119	5.35	5.32	1
10042569	PT	Vascular disorders	Superior vena cava syndrome	30.78	7.24	3.42	15.33	7	259	266	43676	11693177	11736853	43683	11693436	11737119	2.33	1.28	1
10023237	PT	Vascular disorders	Jugular vein thrombosis	7.18	2.75	1.37	5.53	8	778	786	43675	11692658	11736333	43683	11693436	11737119	1.31	0.33	1
10057521	PT	Vascular disorders	Peripheral artery aneurysm	4.35	4.18	1.34	13.09	3	192	195	43680	11693244	11736924	43683	11693436	11737119	1.51	-0.19	0

## Sheet: buserelin_ SOC 
CODE	RANK	SOC	Adverse.event	Chi_squared	ROR	ROR_lower_bound	ROR_upper_bound	DE	dE	E	De	de	e	D	d	N	IC_buse	IC025_buse
10003445	PT	Gastrointestinal disorders	Ascites	197.79	72.28	26.06	200.47	4	13517	13521	48	11723550	11723598	52	11737067	11737119	3.01	1.57	1
10000060	PT	Gastrointestinal disorders	Abdominal distension	51.51	20.47	7.38	56.76	4	47598	47602	48	11689469	11689517	52	11737067	11737119	2.66	1.24	1
10050822	PT	General disorders and administration site conditions	Suprapubic pain	6496.12	3357.86	1038.63	10855.9	3	214	217	49	11736853	11736902	52	11737067	11737119	2.8	1.14	1
10037660	PT	General disorders and administration site conditions	Pyrexia	4.86	4.58	1.43	14.7	3	154802	154805	49	11582265	11582314	52	11737067	11737119	1.56	-0.11	0
10028372	PT	Musculoskeletal and connective tissue disorders	Muscular weakness	21.67	13.35	4.16	42.84	3	53578	53581	49	11683489	11683538	52	11737067	11737119	2.25	0.57	1
10014166	PT	Pregnancy, puerperium and perinatal conditions	Ectopic pregnancy	3795.54	856.09	365.17	2006.99	6	1788	1794	46	11735279	11735325	52	11737067	11737119	3.68	2.54	1
10074436	PT	Reproductive system and breast disorders	Noninfective oophoritis	47019	26614.6	7816.36	90622.4	3	27	30	49	11737040	11737089	52	11737067	11737119	2.81	1.13	1
10065741	PT	Reproductive system and breast disorders	Ovarian haemorrhage	12156.5	6359.2	1953.61	20699.8	3	113	116	49	11736954	11737003	52	11737067	11737119	2.81	1.13	1
10033157	PT	Reproductive system and breast disorders	Ovarian enlargement	7920.5	4106.2	1267.93	13297.9	3	175	178	49	11736892	11736941	52	11737067	11737119	2.81	1.14	1
10033266	PT	Reproductive system and breast disorders	Ovarian hyperstimulation syndrome	21123.9	2700.39	1384.58	5266.68	11	1166	1177	41	11735901	11735942	52	11737067	11737119	4.51	3.69	1
10058841	PT	Reproductive system and breast disorders	Adnexa uteri pain	2227.27	1142.38	355.14	3674.67	3	629	632	49	11736438	11736487	52	11737067	11737119	2.8	1.12	1
10033136	PT	Reproductive system and breast disorders	Ovarian cyst ruptured	2175.52	1115.77	346.89	3588.86	3	644	647	49	11736423	11736472	52	11737067	11737119	2.8	1.1	1

## Sheet: histrelin_SOC
CODE	RANK	SOC	Adverse.event	Chi_squared	ROR	ROR_lower_bound	ROR_upper_bound	DE	dE	E	De	de	e	D	d	N	IC_hist	IC025_hist
10063961	PT	Endocrine disorders	Delayed menarche	39526.4	16901.8	5346.23	53434.1	5	7	12	496	11736611	11737107	501	11736618	11737119	3.46	2.17	1
10012205	PT	Endocrine disorders	Delayed puberty	10431.9	1403.21	712.27	2764.39	9	153	162	492	11736465	11736957	501	11736618	11737119	4.23	3.33	1
10063774	PT	Infections and infestations	Implant site cellulitis	2779.41	954.13	349.79	2602.59	4	99	103	497	11736519	11737016	501	11736618	11737119	3.16	1.73	1
10059650	PT	Infections and infestations	Implant site infection	1312.89	169.84	87.64	329.12	9	1264	1273	492	11735354	11735846	501	11736618	11737119	4.1	3.2	1
10018746	PT	Musculoskeletal and connective tissue disorders	Growth accelerated	4152.67	1085.43	440.98	2671.66	5	109	114	496	11736509	11737005	501	11736618	11737119	3.45	2.17	1
10061019	PT	Neoplasms benign, malignant and unspecified (incl cysts and polyps)	Brain neoplasm	48.61	18.23	6.81	48.78	4	5180	5184	497	11731438	11731935	501	11736618	11737119	2.64	1.2	1
10054196	PT	Psychiatric disorders	Affect lability	19.65	11.78	3.78	36.65	3	6001	6004	498	11730617	11731115	501	11736618	11737119	2.21	0.51	1
10027951	PT	Psychiatric disorders	Mood swings	28.11	7.67	3.43	17.17	6	18508	18514	495	11718110	11718605	501	11736618	11737119	2.33	1.18	1
10014551	PT	Psychiatric disorders	Emotional disorder	14.44	5.61	2.32	13.53	5	21063	21068	496	11715555	11716051	501	11736618	11737119	1.97	0.72	1
10061422	PT	Psychiatric disorders	Abnormal behaviour	5.84	3.87	1.45	10.36	4	24343	24347	497	11712275	11712772	501	11736618	11737119	1.55	0.11	1
10027940	PT	Psychiatric disorders	Mood altered	5.63	4.82	1.55	15.01	3	14639	14642	498	11721979	11722477	501	11736618	11737119	1.64	-0.02	0
10006242	PT	Reproductive system and breast disorders	Breast enlargement	796.25	103.55	53.48	200.48	9	2073	2082	492	11734545	11735037	501	11736618	11737119	4.01	3.12	1
10006272	PT	Reproductive system and breast disorders	Breast mass	81.31	29.04	10.85	77.72	4	3252	3256	497	11733366	11733863	501	11736618	11737119	2.82	1.37	1
10019044	PT	Skin and subcutaneous tissue disorders	Hair growth abnormal	68.81	24.91	9.31	66.66	4	3791	3795	497	11732827	11733324	501	11736618	11737119	2.77	1.31	1
10012442	PT	Skin and subcutaneous tissue disorders	Dermatitis contact	24.69	14.23	4.57	44.29	3	4966	4969	498	11731652	11732150	501	11736618	11737119	2.3	0.6	1
10037884	PT	Skin and subcutaneous tissue disorders	Rash pruritic	40.71	7.88	3.92	15.84	8	24128	24136	493	11712490	11712983	501	11736618	11737119	2.47	1.52	1
10037844	PT	Skin and subcutaneous tissue disorders	Rash	10.89	2.16	1.38	3.38	20	221397	221417	481	11515221	11515702	501	11736618	11737119	1.04	0.48	1
10060800	PT	Vascular disorders	Hot flush	10.84	4.07	1.82	9.1	6	34867	34873	495	11701751	11702246	501	11736618	11737119	1.71	0.58	1
10020772	PT	Vascular disorders	Hypertension	4.07	2.1	1.09	4.06	9	101299	101308	492	11635319	11635811	501	11736618	11737119	0.98	0.09	1
